# Supplementary material for: IAPP Marks Mono-hormonal Stem-cell Derived β Cells that Maintain Stable Insulin Production in vitro and in vivo
Source: bioRxiv. 2024 Apr 11:2024.04.10.587726. Preprint. [Version 1] doi: 10.1101/2024.04.10.587726 (PMC11030367; doi:10.1101/2024.04.10.587726)
Supplement: Supplement 1 [file media-1.xlsx]

## Sheet: edges
from	to	weight
ENSG00000199270	ENSG00000199334	1
ENSG00000199270	ENSG00000199337	1
ENSG00000199334	ENSG00000199337	1
ENSG00000199270	ENSG00000199352	1
ENSG00000199334	ENSG00000199352	1
ENSG00000199337	ENSG00000199352	1
ENSG00000199270	ENSG00000199396	1
ENSG00000199334	ENSG00000199396	1
ENSG00000199337	ENSG00000199396	1
ENSG00000199270	ENSG00000199910	1
ENSG00000199334	ENSG00000199910	1
ENSG00000199352	ENSG00000199910	1
ENSG00000199270	ENSG00000200343	1
ENSG00000199334	ENSG00000200343	1
ENSG00000199396	ENSG00000200343	1
ENSG00000199270	ENSG00000200370	1
ENSG00000199334	ENSG00000200370	1
ENSG00000199910	ENSG00000200370	1
ENSG00000199270	ENSG00000200381	1
ENSG00000199334	ENSG00000200381	1
ENSG00000200343	ENSG00000200381	1
ENSG00000199270	ENSG00000200624	1
ENSG00000199334	ENSG00000200624	1
ENSG00000200370	ENSG00000200624	1
ENSG00000199270	ENSG00000201355	1
ENSG00000199334	ENSG00000201355	1
ENSG00000200381	ENSG00000201355	1
ENSG00000199270	ENSG00000201588	1
ENSG00000199334	ENSG00000201588	1
ENSG00000200624	ENSG00000201588	1
ENSG00000199270	ENSG00000201925	1
ENSG00000199334	ENSG00000201925	1
ENSG00000201355	ENSG00000201925	1
ENSG00000199270	ENSG00000202257	1
ENSG00000199334	ENSG00000202257	1
ENSG00000201588	ENSG00000202257	1
ENSG00000199270	ENSG00000202521	1
ENSG00000199334	ENSG00000202521	1
ENSG00000201925	ENSG00000202521	1
ENSG00000199270	ENSG00000202526	1
ENSG00000199334	ENSG00000202526	1
ENSG00000202257	ENSG00000202526	1
ENSG00000206588	ENSG00000206652	1
ENSG00000206588	ENSG00000206737	1
ENSG00000206652	ENSG00000206737	1
ENSG00000206589	ENSG00000206991	1
ENSG00000206596	ENSG00000207005	1
ENSG00000206785	ENSG00000207062	1
ENSG00000206927	ENSG00000207294	1
ENSG00000206932	ENSG00000207357	1
ENSG00000206596	ENSG00000207389	1
ENSG00000207005	ENSG00000207389	1
ENSG00000206932	ENSG00000207507	1
ENSG00000207357	ENSG00000207507	1
ENSG00000206588	ENSG00000207513	1
ENSG00000206652	ENSG00000207513	1
ENSG00000206737	ENSG00000207513	1
ENSG00000231587	ENSG00000235284	1
ENSG00000222108	ENSG00000238405	1
ENSG00000238392	ENSG00000238997	1
ENSG00000261523	ENSG00000261695	1
ENSG00000177144	ENSG00000271121	1
ENSG00000206932	ENSG00000272055	1
ENSG00000207357	ENSG00000272055	1
ENSG00000207507	ENSG00000272055	1
ENSG00000206596	ENSG00000273768	1
ENSG00000207005	ENSG00000273768	1
ENSG00000207389	ENSG00000273768	1
ENSG00000273709	ENSG00000274062	1
ENSG00000273709	ENSG00000274432	1
ENSG00000274062	ENSG00000274432	1
ENSG00000274224	ENSG00000274482	1
ENSG00000274046	ENSG00000274484	1
ENSG00000273709	ENSG00000274585	1
ENSG00000274062	ENSG00000274585	1
ENSG00000274432	ENSG00000274585	1
ENSG00000273709	ENSG00000274862	1
ENSG00000274062	ENSG00000274862	1
ENSG00000274432	ENSG00000274862	1
ENSG00000273730	ENSG00000274917	1
ENSG00000274224	ENSG00000275209	1
ENSG00000274482	ENSG00000275209	1
ENSG00000273730	ENSG00000275215	1
ENSG00000274917	ENSG00000275215	1
ENSG00000273709	ENSG00000275219	1
ENSG00000274062	ENSG00000275219	1
ENSG00000274585	ENSG00000275219	1
ENSG00000206588	ENSG00000275405	1
ENSG00000206652	ENSG00000275405	1
ENSG00000206737	ENSG00000275405	1
ENSG00000273709	ENSG00000275616	1
ENSG00000274062	ENSG00000275616	1
ENSG00000274862	ENSG00000275616	1
ENSG00000273730	ENSG00000275757	1
ENSG00000274917	ENSG00000275757	1
ENSG00000275215	ENSG00000275757	1
ENSG00000274224	ENSG00000276402	1
ENSG00000274482	ENSG00000276402	1
ENSG00000275209	ENSG00000276402	1
ENSG00000274790	ENSG00000276546	1
ENSG00000273709	ENSG00000276596	1
ENSG00000274062	ENSG00000276596	1
ENSG00000275219	ENSG00000276596	1
ENSG00000273730	ENSG00000276700	1
ENSG00000274917	ENSG00000276700	1
ENSG00000275215	ENSG00000276700	1
ENSG00000274804	ENSG00000276924	1
ENSG00000276736	ENSG00000277048	1
ENSG00000276736	ENSG00000277105	1
ENSG00000277048	ENSG00000277105	1
ENSG00000274804	ENSG00000277145	1
ENSG00000276924	ENSG00000277145	1
ENSG00000274790	ENSG00000277428	1
ENSG00000276546	ENSG00000277428	1
ENSG00000274224	ENSG00000277644	1
ENSG00000274482	ENSG00000277644	1
ENSG00000275209	ENSG00000277644	1
ENSG00000274224	ENSG00000277658	1
ENSG00000274482	ENSG00000277658	1
ENSG00000276402	ENSG00000277658	1
ENSG00000273730	ENSG00000277739	1
ENSG00000274917	ENSG00000277739	1
ENSG00000275757	ENSG00000277739	1
ENSG00000274804	ENSG00000277765	1
ENSG00000276924	ENSG00000277765	1
ENSG00000277145	ENSG00000277765	1
ENSG00000274046	ENSG00000277777	1
ENSG00000274484	ENSG00000277777	1
ENSG00000273709	ENSG00000277903	1
ENSG00000274062	ENSG00000277903	1
ENSG00000275616	ENSG00000277903	1
ENSG00000274804	ENSG00000278047	1
ENSG00000276924	ENSG00000278047	1
ENSG00000277145	ENSG00000278047	1
ENSG00000273709	ENSG00000278048	1
ENSG00000274062	ENSG00000278048	1
ENSG00000276596	ENSG00000278048	1
ENSG00000273730	ENSG00000278189	1
ENSG00000274917	ENSG00000278189	1
ENSG00000276700	ENSG00000278189	1
ENSG00000273730	ENSG00000278233	1
ENSG00000274917	ENSG00000278233	1
ENSG00000277739	ENSG00000278233	1
ENSG00000274804	ENSG00000278436	1
ENSG00000276924	ENSG00000278436	1
ENSG00000277765	ENSG00000278436	1
ENSG00000273709	ENSG00000278591	1
ENSG00000274062	ENSG00000278591	1
ENSG00000277903	ENSG00000278591	1
ENSG00000274224	ENSG00000278597	1
ENSG00000274482	ENSG00000278597	1
ENSG00000277644	ENSG00000278597	1
ENSG00000206625	ENSG00000206965	1
ENSG00000206625	ENSG00000207041	1
ENSG00000206965	ENSG00000207041	1
ENSG00000206706	ENSG00000207425	1
ENSG00000252149	ENSG00000252877	1
ENSG00000199038	ENSG00000266458	0.999742
ENSG00000137818	ENSG00000233927	0.983163
ENSG00000177600	ENSG00000233927	0.98238
ENSG00000164054	ENSG00000166189	0.976285
ENSG00000137818	ENSG00000130255	0.975655
ENSG00000177600	ENSG00000115268	0.975145
ENSG00000115268	ENSG00000167526	0.974481
ENSG00000175756	ENSG00000179271	0.97254
ENSG00000105669	ENSG00000179271	0.971944
ENSG00000063241	ENSG00000179271	0.971876
ENSG00000137818	ENSG00000177600	0.970752
ENSG00000103502	ENSG00000160113	0.970327
ENSG00000196136	ENSG00000273259	0.969969
ENSG00000164054	ENSG00000188986	0.969459
ENSG00000115268	ENSG00000179271	0.967807
ENSG00000107404	ENSG00000178605	0.96762
ENSG00000177600	ENSG00000167526	0.967552
ENSG00000137818	ENSG00000125652	0.96745
ENSG00000126062	ENSG00000172354	0.967314
ENSG00000159069	ENSG00000188986	0.967245
ENSG00000130382	ENSG00000188986	0.967211
ENSG00000101439	ENSG00000170604	0.966854
ENSG00000257060	ENSG00000280275	0.966513
ENSG00000164054	ENSG00000159069	0.966496
ENSG00000125656	ENSG00000126254	0.966394
ENSG00000130255	ENSG00000233927	0.96619
ENSG00000131899	ENSG00000186350	0.966037
ENSG00000169100	ENSG00000233927	0.965901
ENSG00000125652	ENSG00000233927	0.965832
ENSG00000105193	ENSG00000174748	0.965169
ENSG00000105669	ENSG00000187051	0.965032
ENSG00000115268	ENSG00000175756	0.96493
ENSG00000128185	ENSG00000130193	0.964879
ENSG00000137818	ENSG00000169100	0.964266
ENSG00000115268	ENSG00000233927	0.964181
ENSG00000164054	ENSG00000126062	0.96396
ENSG00000103502	ENSG00000166189	0.963721
ENSG00000105669	ENSG00000125656	0.963636
ENSG00000164692	ENSG00000204262	0.9635
ENSG00000130305	ENSG00000188986	0.963483
ENSG00000127445	ENSG00000167775	0.963126
ENSG00000126903	ENSG00000188986	0.963092
ENSG00000130255	ENSG00000167526	0.963075
ENSG00000167526	ENSG00000233927	0.963058
ENSG00000179271	ENSG00000233927	0.962649
ENSG00000274012	ENSG00000276168	0.962646
ENSG00000177600	ENSG00000179271	0.96253
ENSG00000116685	ENSG00000170604	0.962189
ENSG00000177600	ENSG00000169100	0.962104
ENSG00000164054	ENSG00000172354	0.962087
ENSG00000182154	ENSG00000233276	0.961832
ENSG00000167526	ENSG00000140988	0.96161
ENSG00000232684	ENSG00000268510	0.961524
ENSG00000175756	ENSG00000105669	0.961406
ENSG00000164054	ENSG00000171148	0.961168
ENSG00000130305	ENSG00000126903	0.961151
ENSG00000175756	ENSG00000063241	0.9611
ENSG00000125656	ENSG00000179271	0.961066
ENSG00000103363	ENSG00000174886	0.960759
ENSG00000128228	ENSG00000187051	0.960674
ENSG00000099795	ENSG00000176101	0.960657
ENSG00000159069	ENSG00000013306	0.960112
ENSG00000164054	ENSG00000126903	0.960112
ENSG00000123989	ENSG00000182809	0.960095
ENSG00000109475	ENSG00000182899	0.959585
ENSG00000125656	ENSG00000007520	0.959499
ENSG00000170638	ENSG00000173153	0.95938
ENSG00000159069	ENSG00000172354	0.959363
ENSG00000177600	ENSG00000140988	0.959193
ENSG00000164054	ENSG00000063245	0.958972
ENSG00000063245	ENSG00000060069	0.958955
ENSG00000171148	ENSG00000188986	0.958938
ENSG00000130382	ENSG00000197136	0.958938
ENSG00000179271	ENSG00000182154	0.958853
ENSG00000105669	ENSG00000145912	0.958648
ENSG00000129968	ENSG00000149541	0.958512
ENSG00000177600	ENSG00000175756	0.95824
ENSG00000159069	ENSG00000076924	0.958138
ENSG00000125995	ENSG00000172428	0.958052
ENSG00000164054	ENSG00000103502	0.957899
ENSG00000141552	ENSG00000177700	0.957831
ENSG00000128185	ENSG00000174917	0.957627
ENSG00000136830	ENSG00000173801	0.957593
ENSG00000123989	ENSG00000167775	0.957457
ENSG00000076924	ENSG00000165915	0.957388
ENSG00000236817	ENSG00000240549	0.95735
ENSG00000063241	ENSG00000169689	0.95732
ENSG00000183011	ENSG00000246705	0.957303
ENSG00000103502	ENSG00000164896	0.957286
ENSG00000101997	ENSG00000182872	0.957184
ENSG00000242221	ENSG00000264614	0.957161
ENSG00000119333	ENSG00000164896	0.956878
ENSG00000175756	ENSG00000125656	0.956878
ENSG00000126903	ENSG00000170638	0.956759
ENSG00000115386	ENSG00000172023	0.956708
ENSG00000179271	ENSG00000007520	0.956691
ENSG00000236817	ENSG00000264614	0.956556
ENSG00000159069	ENSG00000166189	0.956435
ENSG00000063245	ENSG00000166189	0.956418
ENSG00000130382	ENSG00000060069	0.956333
ENSG00000179271	ENSG00000178605	0.956163
ENSG00000179271	ENSG00000170619	0.955805
ENSG00000170638	ENSG00000176973	0.955771
ENSG00000179271	ENSG00000233276	0.955652
ENSG00000063241	ENSG00000128185	0.955516
ENSG00000232684	ENSG00000255030	0.955487
ENSG00000169100	ENSG00000130313	0.95538
ENSG00000099795	ENSG00000177700	0.955363
ENSG00000105290	ENSG00000155093	0.955295
ENSG00000179271	ENSG00000103266	0.955243
ENSG00000126903	ENSG00000173153	0.955158
ENSG00000105364	ENSG00000188986	0.954903
ENSG00000178605	ENSG00000105364	0.954835
ENSG00000107404	ENSG00000179271	0.954784
ENSG00000091704	ENSG00000142615	0.95458
ENSG00000128185	ENSG00000167775	0.95458
ENSG00000125656	ENSG00000103266	0.954528
ENSG00000126254	ENSG00000166189	0.954528
ENSG00000126903	ENSG00000183207	0.954375
ENSG00000168101	ENSG00000176340	0.954358
ENSG00000103502	ENSG00000266962	0.954222
ENSG00000142186	ENSG00000188986	0.954154
ENSG00000007520	ENSG00000103266	0.95412
ENSG00000179271	ENSG00000177700	0.954103
ENSG00000233276	ENSG00000233927	0.954069
ENSG00000110958	ENSG00000115484	0.954018
ENSG00000179271	ENSG00000145912	0.953967
ENSG00000128185	ENSG00000141552	0.95395
ENSG00000130382	ENSG00000171148	0.953933
ENSG00000089693	ENSG00000132128	0.95383
ENSG00000126254	ENSG00000175550	0.95383
ENSG00000125656	ENSG00000178896	0.95383
ENSG00000105669	ENSG00000103266	0.953813
ENSG00000229119	ENSG00000233927	0.953777
ENSG00000232684	ENSG00000264614	0.953768
ENSG00000167775	ENSG00000182809	0.953762
ENSG00000063245	ENSG00000166925	0.953507
ENSG00000076924	ENSG00000172354	0.953456
ENSG00000166189	ENSG00000188986	0.953439
ENSG00000159069	ENSG00000176101	0.953405
ENSG00000137166	ENSG00000197457	0.953371
ENSG00000120696	ENSG00000165572	0.953354
ENSG00000166189	ENSG00000160113	0.953286
ENSG00000125656	ENSG00000175550	0.953286
ENSG00000141552	ENSG00000174917	0.953047
ENSG00000126062	ENSG00000166189	0.953013
ENSG00000177600	ENSG00000130255	0.953013
ENSG00000103502	ENSG00000198171	0.953013
ENSG00000101439	ENSG00000116685	0.952911
ENSG00000115268	ENSG00000105669	0.952877
ENSG00000171557	ENSG00000171560	0.952809
ENSG00000130255	ENSG00000140988	0.952673
ENSG00000130489	ENSG00000173153	0.952639
ENSG00000165915	ENSG00000242802	0.952571
ENSG00000159069	ENSG00000126903	0.952503
ENSG00000127445	ENSG00000123989	0.952434
ENSG00000168925	ENSG00000168928	0.952349
ENSG00000167775	ENSG00000213337	0.952349
ENSG00000130382	ENSG00000063245	0.952332
ENSG00000164896	ENSG00000198171	0.952332
ENSG00000228697	ENSG00000260361	0.952264
ENSG00000008382	ENSG00000198171	0.952213
ENSG00000134871	ENSG00000187498	0.952094
ENSG00000060069	ENSG00000166925	0.952026
ENSG00000107404	ENSG00000188986	0.951941
ENSG00000126903	ENSG00000136840	0.951924
ENSG00000232684	ENSG00000242221	0.951893
ENSG00000115268	ENSG00000145912	0.951788
ENSG00000128185	ENSG00000177700	0.951736
ENSG00000177600	ENSG00000233276	0.951719
ENSG00000255030	ENSG00000280025	0.951623
ENSG00000107949	ENSG00000111845	0.951583
ENSG00000161671	ENSG00000197457	0.951532
ENSG00000275930	ENSG00000276178	0.951477
ENSG00000004779	ENSG00000143543	0.95143
ENSG00000111775	ENSG00000131495	0.951396
ENSG00000179271	ENSG00000099624	0.951311
ENSG00000159069	ENSG00000165915	0.951209
ENSG00000179271	ENSG00000178896	0.951192
ENSG00000060069	ENSG00000188986	0.951175
ENSG00000186350	ENSG00000188986	0.951141
ENSG00000174938	ENSG00000197457	0.951124
ENSG00000160877	ENSG00000188986	0.951038
ENSG00000165732	ENSG00000197170	0.95097
ENSG00000236817	ENSG00000255030	0.950951
ENSG00000115268	ENSG00000111678	0.950885
ENSG00000127445	ENSG00000213337	0.950885
ENSG00000052344	ENSG00000168528	0.9508
ENSG00000126432	ENSG00000174917	0.950732
ENSG00000173153	ENSG00000176973	0.950613
ENSG00000255030	ENSG00000268510	0.950498
ENSG00000159069	ENSG00000130193	0.950494
ENSG00000159069	ENSG00000142186	0.950409
ENSG00000178605	ENSG00000188986	0.950409
ENSG00000179271	ENSG00000099800	0.950375
ENSG00000063241	ENSG00000177700	0.950306
ENSG00000106400	ENSG00000135940	0.95017
ENSG00000173153	ENSG00000179627	0.950136
ENSG00000169100	ENSG00000198931	0.950085
ENSG00000177600	ENSG00000198931	0.950017
ENSG00000268510	ENSG00000270017	0.949894
ENSG00000188807	ENSG00000198858	0.949813
ENSG00000271383	ENSG00000271425	0.949813
ENSG00000175756	ENSG00000170619	0.949745
ENSG00000164054	ENSG00000130382	0.949608
ENSG00000219507	ENSG00000234975	0.949455
ENSG00000142789	ENSG00000219073	0.949438
ENSG00000126603	ENSG00000261221	0.949421
ENSG00000172809	ENSG00000174748	0.949404
ENSG00000176101	ENSG00000225663	0.949285
ENSG00000131495	ENSG00000172428	0.949166
ENSG00000175756	ENSG00000074071	0.949132
ENSG00000128185	ENSG00000166189	0.949115
ENSG00000213599	ENSG00000260280	0.949081
ENSG00000116962	ENSG00000163359	0.949064
ENSG00000174917	ENSG00000186577	0.948859
ENSG00000105364	ENSG00000177700	0.948774
ENSG00000177700	ENSG00000174917	0.948774
ENSG00000174917	ENSG00000196976	0.948723
ENSG00000166189	ENSG00000099624	0.948672
ENSG00000099624	ENSG00000160446	0.948621
ENSG00000008735	ENSG00000179292	0.948587
ENSG00000149541	ENSG00000213337	0.948587
ENSG00000255030	ENSG00000264614	0.948392
ENSG00000125652	ENSG00000169100	0.948349
ENSG00000173153	ENSG00000136840	0.948349
ENSG00000210127	ENSG00000210140	0.948281
ENSG00000130305	ENSG00000173153	0.948264
ENSG00000173801	ENSG00000180921	0.948264
ENSG00000131495	ENSG00000174917	0.948195
ENSG00000174917	ENSG00000126768	0.948161
ENSG00000168101	ENSG00000170892	0.948127
ENSG00000179271	ENSG00000105364	0.94811
ENSG00000167775	ENSG00000130193	0.948042
ENSG00000177352	ENSG00000188986	0.948042
ENSG00000167748	ENSG00000170890	0.948008
ENSG00000164054	ENSG00000013306	0.947957
ENSG00000099795	ENSG00000141552	0.947923
ENSG00000116685	ENSG00000255737	0.947889
ENSG00000008735	ENSG00000055118	0.947872
ENSG00000125995	ENSG00000131495	0.947872
ENSG00000099624	ENSG00000188986	0.947804
ENSG00000177700	ENSG00000176101	0.94777
ENSG00000137166	ENSG00000174938	0.947685
ENSG00000128185	ENSG00000099795	0.947617
ENSG00000104976	ENSG00000183751	0.9476
ENSG00000119333	ENSG00000168101	0.947549
ENSG00000171148	ENSG00000186350	0.947412
ENSG00000128185	ENSG00000187954	0.947378
ENSG00000103502	ENSG00000119333	0.947361
ENSG00000063241	ENSG00000125656	0.947361
ENSG00000142789	ENSG00000167748	0.947276
ENSG00000130382	ENSG00000198517	0.947276
ENSG00000141552	ENSG00000104979	0.947242
ENSG00000176101	ENSG00000169727	0.947174
ENSG00000175550	ENSG00000179950	0.947157
ENSG00000131899	ENSG00000127580	0.94714
ENSG00000255030	ENSG00000270017	0.947132
ENSG00000123989	ENSG00000130193	0.947106
ENSG00000166189	ENSG00000130193	0.947072
ENSG00000177700	ENSG00000228300	0.947038
ENSG00000123989	ENSG00000187954	0.946987
ENSG00000099800	ENSG00000233927	0.946748
ENSG00000164692	ENSG00000168542	0.946714
ENSG00000177700	ENSG00000169689	0.946714
ENSG00000063245	ENSG00000125912	0.946595
ENSG00000103502	ENSG00000063245	0.946527
ENSG00000060069	ENSG00000261221	0.946527
ENSG00000179271	ENSG00000169689	0.946493
ENSG00000179271	ENSG00000166189	0.946442
ENSG00000162992	ENSG00000242732	0.94634
ENSG00000159069	ENSG00000187954	0.946323
ENSG00000280025	ENSG00000280182	0.946272
ENSG00000198931	ENSG00000233927	0.946204
ENSG00000107404	ENSG00000184897	0.946187
ENSG00000135940	ENSG00000146066	0.94617
ENSG00000183207	ENSG00000188986	0.946118
ENSG00000233276	ENSG00000135940	0.946084
ENSG00000173153	ENSG00000100300	0.946067
ENSG00000188986	ENSG00000197136	0.945931
ENSG00000268510	ENSG00000260361	0.945879
ENSG00000128185	ENSG00000127445	0.945846
ENSG00000166925	ENSG00000167671	0.945795
ENSG00000164054	ENSG00000165886	0.945778
ENSG00000104976	ENSG00000188986	0.94571
ENSG00000233276	ENSG00000099800	0.94571
ENSG00000176101	ENSG00000103152	0.945659
ENSG00000175756	ENSG00000104904	0.945591
ENSG00000232684	ENSG00000270017	0.945492
ENSG00000130305	ENSG00000183207	0.945489
ENSG00000179271	ENSG00000184897	0.945489
ENSG00000091704	ENSG00000167748	0.945438
ENSG00000091704	ENSG00000170835	0.94542
ENSG00000164054	ENSG00000130305	0.945352
ENSG00000204983	ENSG00000275896	0.945352
ENSG00000167748	ENSG00000141086	0.945335
ENSG00000159069	ENSG00000162729	0.945284
ENSG00000101439	ENSG00000187051	0.945233
ENSG00000175756	ENSG00000187051	0.945233
ENSG00000179271	ENSG00000104904	0.945216
ENSG00000173801	ENSG00000149798	0.945199
ENSG00000130489	ENSG00000176973	0.945165
ENSG00000145916	ENSG00000182872	0.944978
ENSG00000130255	ENSG00000172809	0.944961
ENSG00000179271	ENSG00000111678	0.94491
ENSG00000170638	ENSG00000130489	0.944893
ENSG00000107404	ENSG00000099624	0.944825
ENSG00000063245	ENSG00000160113	0.944791
ENSG00000164054	ENSG00000076924	0.944774
ENSG00000103126	ENSG00000116871	0.94474
ENSG00000164896	ENSG00000165724	0.944705
ENSG00000166189	ENSG00000172354	0.944705
ENSG00000128185	ENSG00000149541	0.944671
ENSG00000167969	ENSG00000233927	0.944654
ENSG00000132128	ENSG00000173456	0.944637
ENSG00000170604	ENSG00000187051	0.944603
ENSG00000128185	ENSG00000246705	0.944569
ENSG00000074071	ENSG00000104904	0.944535
ENSG00000128185	ENSG00000093010	0.944484
ENSG00000165915	ENSG00000167967	0.944484
ENSG00000131899	ENSG00000171148	0.944484
ENSG00000136830	ENSG00000144579	0.94445
ENSG00000177700	ENSG00000225663	0.94445
ENSG00000099795	ENSG00000240972	0.94445
ENSG00000160113	ENSG00000164896	0.944365
ENSG00000091704	ENSG00000170890	0.944365
ENSG00000177600	ENSG00000128626	0.944331
ENSG00000128185	ENSG00000143774	0.944246
ENSG00000006327	ENSG00000188229	0.944178
ENSG00000178162	ENSG00000240253	0.944144
ENSG00000099800	ENSG00000167969	0.944059
ENSG00000159069	ENSG00000128185	0.944042
ENSG00000128185	ENSG00000213337	0.94399
ENSG00000142541	ENSG00000171858	0.943939
ENSG00000173153	ENSG00000173801	0.943939
ENSG00000125912	ENSG00000166166	0.943905
ENSG00000125995	ENSG00000055950	0.943888
ENSG00000091164	ENSG00000115484	0.943803
ENSG00000101997	ENSG00000238227	0.943786
ENSG00000018236	ENSG00000186469	0.943667
ENSG00000175756	ENSG00000173465	0.943531
ENSG00000169727	ENSG00000188986	0.943531
ENSG00000171148	ENSG00000204673	0.943497
ENSG00000063245	ENSG00000175467	0.943207
ENSG00000125656	ENSG00000128185	0.943173
ENSG00000105193	ENSG00000142541	0.943173
ENSG00000130382	ENSG00000070047	0.943122
ENSG00000055118	ENSG00000235098	0.943105
ENSG00000268510	ENSG00000264614	0.943091
ENSG00000060069	ENSG00000148331	0.943071
ENSG00000119333	ENSG00000198171	0.943037
ENSG00000119333	ENSG00000159692	0.942952
ENSG00000175550	ENSG00000065054	0.942816
ENSG00000177700	ENSG00000103152	0.942816
ENSG00000111206	ENSG00000131747	0.942731
ENSG00000004779	ENSG00000119705	0.942714
ENSG00000103266	ENSG00000178057	0.942714
ENSG00000169727	ENSG00000108528	0.94268
ENSG00000130382	ENSG00000196700	0.94268
ENSG00000130305	ENSG00000170638	0.942646
ENSG00000188986	ENSG00000183751	0.942646
ENSG00000141858	ENSG00000160753	0.942612
ENSG00000232684	ENSG00000228697	0.942525
ENSG00000108528	ENSG00000267673	0.942492
ENSG00000106211	ENSG00000177674	0.942356
ENSG00000186350	ENSG00000127580	0.942356
ENSG00000159069	ENSG00000122971	0.942339
ENSG00000115268	ENSG00000173465	0.942322
ENSG00000130313	ENSG00000198931	0.942322
ENSG00000166189	ENSG00000125912	0.942305
ENSG00000182872	ENSG00000238227	0.942305
ENSG00000125656	ENSG00000187051	0.942254
ENSG00000233276	ENSG00000167969	0.942254
ENSG00000128185	ENSG00000123989	0.942152
ENSG00000141552	ENSG00000093010	0.942067
ENSG00000210135	ENSG00000276171	0.942067
ENSG00000179271	ENSG00000277972	0.942033
ENSG00000186577	ENSG00000196976	0.941948
ENSG00000174938	ENSG00000179292	0.941879
ENSG00000130382	ENSG00000167173	0.941811
ENSG00000128185	ENSG00000186577	0.941794
ENSG00000167775	ENSG00000149541	0.941777
ENSG00000170638	ENSG00000187840	0.941777
ENSG00000149541	ENSG00000246705	0.941692
ENSG00000091009	ENSG00000108055	0.941675
ENSG00000060069	ENSG00000166189	0.941675
ENSG00000104904	ENSG00000100142	0.941658
ENSG00000172354	ENSG00000176946	0.94159
ENSG00000128626	ENSG00000233927	0.941573
ENSG00000130382	ENSG00000160753	0.941471
ENSG00000141552	ENSG00000115286	0.941369
ENSG00000173801	ENSG00000179627	0.941369
ENSG00000105193	ENSG00000105640	0.941301
ENSG00000273977	ENSG00000277093	0.941246
ENSG00000130382	ENSG00000166925	0.941233
ENSG00000137818	ENSG00000165644	0.941216
ENSG00000159069	ENSG00000242802	0.941216
ENSG00000074071	ENSG00000130520	0.941199
ENSG00000101439	ENSG00000255737	0.941164
ENSG00000126432	ENSG00000126768	0.94113
ENSG00000008735	ENSG00000101210	0.941045
ENSG00000008735	ENSG00000197457	0.941045
ENSG00000142615	ENSG00000215704	0.941028
ENSG00000142327	ENSG00000142634	0.940977
ENSG00000236817	ENSG00000103995	0.94093
ENSG00000169100	ENSG00000142634	0.940756
ENSG00000196205	ENSG00000214485	0.940756
ENSG00000132128	ENSG00000267303	0.940739
ENSG00000107404	ENSG00000071889	0.940722
ENSG00000126432	ENSG00000196976	0.940722
ENSG00000232684	ENSG00000236817	0.940708
ENSG00000177600	ENSG00000142634	0.940705
ENSG00000142186	ENSG00000198026	0.940705
ENSG00000142541	ENSG00000105372	0.940637
ENSG00000132688	ENSG00000161791	0.94062
ENSG00000130382	ENSG00000011451	0.940569
ENSG00000126432	ENSG00000131495	0.940535
ENSG00000204388	ENSG00000204389	0.940501
ENSG00000159069	ENSG00000099795	0.940466
ENSG00000126432	ENSG00000149932	0.940415
ENSG00000130255	ENSG00000174748	0.940398
ENSG00000170604	ENSG00000255737	0.940313
ENSG00000186350	ENSG00000177352	0.940279
ENSG00000176101	ENSG00000108639	0.940245
ENSG00000179271	ENSG00000126254	0.940228
ENSG00000105669	ENSG00000128228	0.94016
ENSG00000142186	ENSG00000154370	0.940143
ENSG00000122971	ENSG00000165215	0.940109
ENSG00000125611	ENSG00000246705	0.940092
ENSG00000164896	ENSG00000148362	0.940041
ENSG00000101997	ENSG00000183751	0.93999
ENSG00000091704	ENSG00000142789	0.939973
ENSG00000105701	ENSG00000172270	0.939973
ENSG00000255030	ENSG00000240549	0.939941
ENSG00000136840	ENSG00000176973	0.939922
ENSG00000182196	ENSG00000246705	0.939922
ENSG00000125912	ENSG00000177105	0.939905
ENSG00000115756	ENSG00000126458	0.939871
ENSG00000173456	ENSG00000204673	0.939854
ENSG00000126903	ENSG00000069998	0.93982
ENSG00000160113	ENSG00000165175	0.939803
ENSG00000169727	ENSG00000183751	0.9397
ENSG00000232684	ENSG00000260361	0.939614
ENSG00000159069	ENSG00000104976	0.939496
ENSG00000255030	ENSG00000103995	0.939448
ENSG00000176101	ENSG00000188986	0.939428
ENSG00000125652	ENSG00000241370	0.939428
ENSG00000137818	ENSG00000172809	0.939411
ENSG00000183207	ENSG00000100304	0.939411
ENSG00000159069	ENSG00000164897	0.939394
ENSG00000126603	ENSG00000171823	0.93936
ENSG00000182154	ENSG00000112667	0.93936
ENSG00000170638	ENSG00000136840	0.939309
ENSG00000103266	ENSG00000101220	0.939292
ENSG00000004779	ENSG00000114956	0.939241
ENSG00000130305	ENSG00000172366	0.939241
ENSG00000130520	ENSG00000140990	0.939156
ENSG00000067334	ENSG00000135521	0.939105
ENSG00000063245	ENSG00000177105	0.939088
ENSG00000196205	ENSG00000228502	0.93907
ENSG00000140274	ENSG00000140279	0.939036
ENSG00000170604	ENSG00000168286	0.939019
ENSG00000171148	ENSG00000027847	0.939002
ENSG00000161671	ENSG00000172270	0.938968
ENSG00000140988	ENSG00000104529	0.938951
ENSG00000174938	ENSG00000173486	0.938917
ENSG00000168101	ENSG00000002330	0.9389
ENSG00000162729	ENSG00000197324	0.938866
ENSG00000103502	ENSG00000132819	0.938849
ENSG00000182154	ENSG00000135940	0.938798
ENSG00000137166	ENSG00000008735	0.938781
ENSG00000159069	ENSG00000165886	0.93873
ENSG00000196700	ENSG00000197136	0.938713
ENSG00000103995	ENSG00000244681	0.938662
ENSG00000165915	ENSG00000162585	0.938645
ENSG00000179271	ENSG00000175550	0.938526
ENSG00000274046	ENSG00000274790	0.938501
ENSG00000274790	ENSG00000274484	0.938501
ENSG00000274046	ENSG00000276546	0.938501
ENSG00000276546	ENSG00000274484	0.938501
ENSG00000274046	ENSG00000277428	0.938501
ENSG00000274790	ENSG00000277777	0.938501
ENSG00000060069	ENSG00000134780	0.938475
ENSG00000160113	ENSG00000266962	0.938321
ENSG00000232684	ENSG00000103995	0.938303
ENSG00000172354	ENSG00000174775	0.938287
ENSG00000125656	ENSG00000166189	0.938253
ENSG00000126062	ENSG00000159792	0.938202
ENSG00000107862	ENSG00000176986	0.938151
ENSG00000126768	ENSG00000186577	0.938134
ENSG00000137818	ENSG00000229119	0.938055
ENSG00000143774	ENSG00000246705	0.938049
ENSG00000130255	ENSG00000105193	0.937964
ENSG00000099795	ENSG00000171222	0.937947
ENSG00000179403	ENSG00000197324	0.937811
ENSG00000130382	ENSG00000186350	0.937777
ENSG00000228697	ENSG00000268510	0.937742
ENSG00000106588	ENSG00000138430	0.937726
ENSG00000153002	ENSG00000158516	0.937709
ENSG00000171130	ENSG00000179292	0.937709
ENSG00000143793	ENSG00000198171	0.937709
ENSG00000076201	ENSG00000100403	0.937692
ENSG00000130193	ENSG00000187954	0.937692
ENSG00000164896	ENSG00000266962	0.937623
ENSG00000055118	ENSG00000108309	0.937606
ENSG00000137818	ENSG00000204922	0.937606
ENSG00000006327	ENSG00000137309	0.937572
ENSG00000172809	ENSG00000142541	0.937555
ENSG00000233276	ENSG00000110717	0.937538
ENSG00000127445	ENSG00000146540	0.937521
ENSG00000004779	ENSG00000163170	0.937419
ENSG00000099795	ENSG00000093010	0.937385
ENSG00000169727	ENSG00000068001	0.937317
ENSG00000101997	ENSG00000176720	0.937317
ENSG00000173153	ENSG00000163931	0.937283
ENSG00000063245	ENSG00000171206	0.937232
ENSG00000113387	ENSG00000116898	0.937062
ENSG00000178605	ENSG00000160404	0.937045
ENSG00000100580	ENSG00000276644	0.937045
ENSG00000175756	ENSG00000277972	0.937028
ENSG00000182154	ENSG00000152082	0.937011
ENSG00000164054	ENSG00000102996	0.936994
ENSG00000170638	ENSG00000165912	0.936994
ENSG00000146109	ENSG00000174109	0.936994
ENSG00000165912	ENSG00000176973	0.936977
ENSG00000103502	ENSG00000167700	0.936959
ENSG00000099624	ENSG00000181029	0.936959
ENSG00000099795	ENSG00000225663	0.936959
ENSG00000188986	ENSG00000069998	0.936891
ENSG00000105669	ENSG00000101439	0.936857
ENSG00000174938	ENSG00000008735	0.936857
ENSG00000188986	ENSG00000205476	0.936823
ENSG00000173153	ENSG00000187840	0.936755
ENSG00000101152	ENSG00000116871	0.936738
ENSG00000126603	ENSG00000101216	0.936687
ENSG00000186350	ENSG00000133243	0.936636
ENSG00000008735	ENSG00000108309	0.936619
ENSG00000128309	ENSG00000187840	0.936602
ENSG00000071889	ENSG00000160446	0.936534
ENSG00000107949	ENSG00000115946	0.936398
ENSG00000116685	ENSG00000187051	0.936381
ENSG00000198931	ENSG00000128626	0.936381
ENSG00000137818	ENSG00000174748	0.936364
ENSG00000173801	ENSG00000109089	0.936261
ENSG00000128185	ENSG00000129968	0.93621
ENSG00000178896	ENSG00000179950	0.93621
ENSG00000183011	ENSG00000182196	0.93621
ENSG00000182872	ENSG00000158545	0.936159
ENSG00000142669	ENSG00000188229	0.936159
ENSG00000089693	ENSG00000173456	0.936142
ENSG00000063245	ENSG00000166166	0.936108
ENSG00000119333	ENSG00000170892	0.936074
ENSG00000101400	ENSG00000197457	0.936074
ENSG00000119333	ENSG00000079462	0.936023
ENSG00000060069	ENSG00000175467	0.936023
ENSG00000173153	ENSG00000167797	0.936006
ENSG00000182872	ENSG00000133895	0.935989
ENSG00000176101	ENSG00000183336	0.935938
ENSG00000179271	ENSG00000160404	0.935921
ENSG00000072832	ENSG00000084764	0.935887
ENSG00000116685	ENSG00000168286	0.935751
ENSG00000178896	ENSG00000175550	0.935734
ENSG00000076924	ENSG00000167967	0.935683
ENSG00000264614	ENSG00000240549	0.935667
ENSG00000131899	ENSG00000188986	0.935666
ENSG00000130382	ENSG00000141858	0.935632
ENSG00000196205	ENSG00000214389	0.935615
ENSG00000236817	ENSG00000166448	0.935599
ENSG00000170638	ENSG00000167797	0.935529
ENSG00000128309	ENSG00000213977	0.935529
ENSG00000173153	ENSG00000149798	0.935512
ENSG00000160113	ENSG00000125912	0.935478
ENSG00000132128	ENSG00000119242	0.935444
ENSG00000090273	ENSG00000175416	0.935427
ENSG00000167967	ENSG00000242802	0.935393
ENSG00000142186	ENSG00000079432	0.935376
ENSG00000162729	ENSG00000179403	0.935376
ENSG00000107949	ENSG00000115233	0.935359
ENSG00000119333	ENSG00000139405	0.935342
ENSG00000161671	ENSG00000174938	0.935325
ENSG00000063245	ENSG00000167671	0.93524
ENSG00000103502	ENSG00000170892	0.93524
ENSG00000177352	ENSG00000125534	0.93524
ENSG00000105699	ENSG00000179627	0.93524
ENSG00000125912	ENSG00000175416	0.935223
ENSG00000060069	ENSG00000188807	0.935223
ENSG00000105171	ENSG00000204392	0.935223
ENSG00000280025	ENSG00000240549	0.935206
ENSG00000101439	ENSG00000128228	0.935189
ENSG00000164054	ENSG00000165915	0.935172
ENSG00000170604	ENSG00000131116	0.935172
ENSG00000108639	ENSG00000121900	0.935155
ENSG00000076924	ENSG00000242802	0.935002
ENSG00000210127	ENSG00000210135	0.934985
ENSG00000161671	ENSG00000248487	0.934968
ENSG00000106588	ENSG00000182004	0.934934
ENSG00000178605	ENSG00000184897	0.934934
ENSG00000137818	ENSG00000241370	0.934848
ENSG00000063245	ENSG00000198858	0.934797
ENSG00000119414	ENSG00000169446	0.934729
ENSG00000179271	ENSG00000100142	0.934627
ENSG00000060069	ENSG00000101216	0.93461
ENSG00000101400	ENSG00000179292	0.934576
ENSG00000177700	ENSG00000115286	0.934559
ENSG00000164054	ENSG00000204673	0.934508
ENSG00000188807	ENSG00000175467	0.934491
ENSG00000105364	ENSG00000185803	0.934457
ENSG00000063241	ENSG00000170619	0.93444
ENSG00000186350	ENSG00000100403	0.934406
ENSG00000104979	ENSG00000179091	0.934338
ENSG00000142541	ENSG00000174748	0.934304
ENSG00000179271	ENSG00000228300	0.934304
ENSG00000130382	ENSG00000148331	0.93427
ENSG00000149541	ENSG00000107281	0.93427
ENSG00000165644	ENSG00000233927	0.934253
ENSG00000101460	ENSG00000235098	0.934236
ENSG00000127540	ENSG00000164405	0.934219
ENSG00000119333	ENSG00000160113	0.934202
ENSG00000023191	ENSG00000172725	0.934168
ENSG00000127445	ENSG00000182809	0.934116
ENSG00000188986	ENSG00000148331	0.934116
ENSG00000119333	ENSG00000167578	0.934048
ENSG00000166189	ENSG00000166166	0.934031
ENSG00000103502	ENSG00000103145	0.933844
ENSG00000166441	ENSG00000245910	0.933708
ENSG00000214485	ENSG00000249353	0.933708
ENSG00000130489	ENSG00000167797	0.933657
ENSG00000161671	ENSG00000107281	0.933606
ENSG00000126903	ENSG00000100304	0.933589
ENSG00000101216	ENSG00000148331	0.933589
ENSG00000154370	ENSG00000198026	0.933589
ENSG00000023191	ENSG00000078808	0.933572
ENSG00000232684	ENSG00000234676	0.933451
ENSG00000013306	ENSG00000165915	0.933384
ENSG00000173153	ENSG00000119431	0.933367
ENSG00000170638	ENSG00000179627	0.933333
ENSG00000170619	ENSG00000146109	0.933299
ENSG00000126768	ENSG00000196976	0.933299
ENSG00000128185	ENSG00000146540	0.933265
ENSG00000072832	ENSG00000178171	0.933248
ENSG00000131508	ENSG00000182512	0.933231
ENSG00000110717	ENSG00000250479	0.933197
ENSG00000173801	ENSG00000126391	0.933129
ENSG00000129355	ENSG00000179292	0.933129
ENSG00000136830	ENSG00000132003	0.933095
ENSG00000105193	ENSG00000171858	0.933078
ENSG00000164896	ENSG00000008382	0.933061
ENSG00000101210	ENSG00000179292	0.933044
ENSG00000196700	ENSG00000100239	0.932993
ENSG00000122042	ENSG00000178074	0.932908
ENSG00000125995	ENSG00000111775	0.932891
ENSG00000006327	ENSG00000173457	0.932857
ENSG00000173153	ENSG00000128309	0.932806
ENSG00000103502	ENSG00000008382	0.932789
ENSG00000103363	ENSG00000023191	0.932772
ENSG00000063241	ENSG00000169972	0.932755
ENSG00000149541	ENSG00000182196	0.932755
ENSG00000006327	ENSG00000142669	0.932652
ENSG00000015479	ENSG00000166454	0.932635
ENSG00000131899	ENSG00000177352	0.932635
ENSG00000141552	ENSG00000240972	0.932618
ENSG00000103363	ENSG00000176101	0.93255
ENSG00000173153	ENSG00000205220	0.932516
ENSG00000172354	ENSG00000159792	0.932482
ENSG00000182154	ENSG00000099800	0.932482
ENSG00000111678	ENSG00000233927	0.932448
ENSG00000063245	ENSG00000175416	0.932431
ENSG00000116685	ENSG00000128228	0.93238
ENSG00000188986	ENSG00000160446	0.93238
ENSG00000122042	ENSG00000180628	0.932329
ENSG00000170619	ENSG00000174109	0.932261
ENSG00000101997	ENSG00000167114	0.932193
ENSG00000177600	ENSG00000172809	0.932193
ENSG00000100216	ENSG00000132341	0.932142
ENSG00000105364	ENSG00000228300	0.932142
ENSG00000182196	ENSG00000213337	0.932074
ENSG00000103260	ENSG00000197457	0.932039
ENSG00000171148	ENSG00000141456	0.931937
ENSG00000063245	ENSG00000188807	0.931903
ENSG00000137166	ENSG00000161671	0.931818
ENSG00000128185	ENSG00000196976	0.931784
ENSG00000179271	ENSG00000065054	0.931767
ENSG00000168542	ENSG00000204262	0.931767
ENSG00000130382	ENSG00000141456	0.931716
ENSG00000105640	ENSG00000108107	0.931699
ENSG00000174938	ENSG00000055118	0.931648
ENSG00000105193	ENSG00000172809	0.931614
ENSG00000130489	ENSG00000104524	0.931597
ENSG00000084207	ENSG00000213977	0.93158
ENSG00000166189	ENSG00000175467	0.931529
ENSG00000109736	ENSG00000126458	0.931495
ENSG00000235173	ENSG00000238227	0.931478
ENSG00000076924	ENSG00000100056	0.931444
ENSG00000169627	ENSG00000172336	0.931427
ENSG00000171148	ENSG00000173456	0.93141
ENSG00000160113	ENSG00000165724	0.931393
ENSG00000170619	ENSG00000104904	0.931376
ENSG00000068438	ENSG00000107175	0.931359
ENSG00000159069	ENSG00000100056	0.931359
ENSG00000101439	ENSG00000180879	0.931359
ENSG00000103363	ENSG00000188186	0.931359
ENSG00000101439	ENSG00000131116	0.931273
ENSG00000170638	ENSG00000104524	0.931273
ENSG00000136840	ENSG00000100300	0.931188
ENSG00000165732	ENSG00000120705	0.931188
ENSG00000178896	ENSG00000105447	0.931188
ENSG00000023734	ENSG00000183527	0.931188
ENSG00000119333	ENSG00000166189	0.931171
ENSG00000142273	ENSG00000179627	0.931171
ENSG00000182872	ENSG00000235173	0.931171
ENSG00000177674	ENSG00000187840	0.931154
ENSG00000130313	ENSG00000233927	0.931154
ENSG00000159069	ENSG00000160877	0.93112
ENSG00000134871	ENSG00000182492	0.931103
ENSG00000130255	ENSG00000165644	0.931035
ENSG00000173801	ENSG00000132003	0.931018
ENSG00000173801	ENSG00000144579	0.931001
ENSG00000101997	ENSG00000104976	0.930984
ENSG00000128309	ENSG00000119431	0.930984
ENSG00000023734	ENSG00000170606	0.930967
ENSG00000008735	ENSG00000101400	0.93095
ENSG00000041357	ENSG00000106028	0.93095
ENSG00000101152	ENSG00000148331	0.930916
ENSG00000129968	ENSG00000246705	0.930916
ENSG00000101152	ENSG00000143373	0.930882
ENSG00000204983	ENSG00000187021	0.930882
ENSG00000105364	ENSG00000176101	0.930865
ENSG00000197457	ENSG00000248487	0.930831
ENSG00000130382	ENSG00000184967	0.930814
ENSG00000167526	ENSG00000161016	0.930797
ENSG00000101216	ENSG00000171823	0.93078
ENSG00000280025	ENSG00000264614	0.930729
ENSG00000183207	ENSG00000069998	0.930729
ENSG00000210135	ENSG00000210140	0.930729
ENSG00000240038	ENSG00000243480	0.930712
ENSG00000122971	ENSG00000109736	0.930644
ENSG00000164587	ENSG00000171858	0.930644
ENSG00000187498	ENSG00000204291	0.930644
ENSG00000158545	ENSG00000133895	0.930626
ENSG00000004779	ENSG00000186395	0.930592
ENSG00000167114	ENSG00000262814	0.930592
ENSG00000128185	ENSG00000165215	0.930575
ENSG00000179271	ENSG00000169972	0.930473
ENSG00000114767	ENSG00000188229	0.930473
ENSG00000130382	ENSG00000205476	0.930439
ENSG00000111775	ENSG00000055950	0.930388
ENSG00000188986	ENSG00000011451	0.930303
ENSG00000122034	ENSG00000204392	0.930303
ENSG00000247363	ENSG00000280182	0.930303
ENSG00000170638	ENSG00000183207	0.930286
ENSG00000123989	ENSG00000146540	0.930269
ENSG00000175416	ENSG00000177105	0.930269
ENSG00000114767	ENSG00000179950	0.930269
ENSG00000070047	ENSG00000196700	0.930235
ENSG00000183298	ENSG00000240087	0.930218
ENSG00000100580	ENSG00000261115	0.930167
ENSG00000126062	ENSG00000185085	0.93015
ENSG00000138326	ENSG00000161970	0.930065
ENSG00000182154	ENSG00000110717	0.930048
ENSG00000188986	ENSG00000238227	0.930031
ENSG00000242221	ENSG00000228697	0.930009
ENSG00000142186	ENSG00000100241	0.929963
ENSG00000126903	ENSG00000163931	0.929911
ENSG00000164054	ENSG00000170412	0.929877
ENSG00000171130	ENSG00000197457	0.929877
ENSG00000130508	ENSG00000130635	0.92986
ENSG00000103145	ENSG00000130731	0.929843
ENSG00000179627	ENSG00000187840	0.929809
ENSG00000184967	ENSG00000197136	0.929792
ENSG00000107404	ENSG00000142409	0.929741
ENSG00000023191	ENSG00000175221	0.929741
ENSG00000149541	ENSG00000176978	0.929741
ENSG00000172354	ENSG00000162729	0.92969
ENSG00000123989	ENSG00000127220	0.929622
ENSG00000178605	ENSG00000198276	0.929622
ENSG00000073350	ENSG00000115073	0.929605
ENSG00000149091	ENSG00000159692	0.929554
ENSG00000171148	ENSG00000132128	0.929554
ENSG00000159069	ENSG00000179403	0.929554
ENSG00000183751	ENSG00000182872	0.929537
ENSG00000072832	ENSG00000176749	0.929503
ENSG00000214223	ENSG00000215492	0.929486
ENSG00000177600	ENSG00000173465	0.929452
ENSG00000105669	ENSG00000101220	0.929435
ENSG00000150459	ENSG00000173436	0.929435
ENSG00000114956	ENSG00000185608	0.929418
ENSG00000106615	ENSG00000175324	0.929384
ENSG00000131495	ENSG00000055950	0.929367
ENSG00000174917	ENSG00000172428	0.92935
ENSG00000103502	ENSG00000130731	0.929299
ENSG00000065054	ENSG00000179950	0.929282
ENSG00000144406	ENSG00000157388	0.929248
ENSG00000103363	ENSG00000054148	0.929213
ENSG00000210140	ENSG00000276171	0.929213
ENSG00000122971	ENSG00000073169	0.929196
ENSG00000089693	ENSG00000144647	0.929145
ENSG00000125970	ENSG00000198355	0.929145
ENSG00000188986	ENSG00000185803	0.929094
ENSG00000267259	ENSG00000268416	0.929077
ENSG00000142156	ENSG00000142173	0.92906
ENSG00000101152	ENSG00000132153	0.929009
ENSG00000174938	ENSG00000101460	0.928992
ENSG00000167748	ENSG00000219073	0.928941
ENSG00000126603	ENSG00000101152	0.92889
ENSG00000114767	ENSG00000048162	0.928839
ENSG00000002330	ENSG00000170892	0.928805
ENSG00000068001	ENSG00000121900	0.928737
ENSG00000142186	ENSG00000063244	0.928737
ENSG00000103502	ENSG00000159692	0.928703
ENSG00000179292	ENSG00000188760	0.928686
ENSG00000131495	ENSG00000169020	0.928669
ENSG00000188986	ENSG00000125534	0.928652
ENSG00000119431	ENSG00000128311	0.928601
ENSG00000102981	ENSG00000213337	0.928601
ENSG00000173369	ENSG00000173372	0.928533
ENSG00000106803	ENSG00000172336	0.928464
ENSG00000148331	ENSG00000205476	0.928464
ENSG00000233927	ENSG00000241370	0.928447
ENSG00000159069	ENSG00000102996	0.928396
ENSG00000108518	ENSG00000189159	0.928396
ENSG00000055118	ENSG00000127585	0.928362
ENSG00000175756	ENSG00000128228	0.928311
ENSG00000090273	ENSG00000068438	0.928277
ENSG00000076201	ENSG00000100239	0.928277
ENSG00000214485	ENSG00000215492	0.92826
ENSG00000179115	ENSG00000238227	0.92826
ENSG00000103502	ENSG00000143793	0.928175
ENSG00000126062	ENSG00000176946	0.928175
ENSG00000177700	ENSG00000240972	0.928141
ENSG00000105290	ENSG00000108309	0.928022
ENSG00000183011	ENSG00000149541	0.928005
ENSG00000060069	ENSG00000198858	0.928005
ENSG00000198931	ENSG00000142327	0.928005
ENSG00000125611	ENSG00000143774	0.927988
ENSG00000106153	ENSG00000149806	0.927988
ENSG00000076924	ENSG00000162729	0.927869
ENSG00000108010	ENSG00000132341	0.927818
ENSG00000054148	ENSG00000140264	0.927818
ENSG00000058729	ENSG00000170606	0.927818
ENSG00000197457	ENSG00000179292	0.927783
ENSG00000107949	ENSG00000114686	0.927715
ENSG00000114767	ENSG00000247077	0.927664
ENSG00000140905	ENSG00000155115	0.927579
ENSG00000166925	ENSG00000198517	0.927579
ENSG00000164896	ENSG00000130511	0.927528
ENSG00000011260	ENSG00000183527	0.927511
ENSG00000063244	ENSG00000269335	0.927494
ENSG00000160113	ENSG00000167700	0.927477
ENSG00000023734	ENSG00000172301	0.927477
ENSG00000125656	ENSG00000101220	0.927426
ENSG00000119705	ENSG00000173436	0.927409
ENSG00000128185	ENSG00000182196	0.927409
ENSG00000114742	ENSG00000155827	0.927392
ENSG00000175756	ENSG00000100142	0.927392
ENSG00000106588	ENSG00000122034	0.927358
ENSG00000168101	ENSG00000167136	0.927341
ENSG00000102119	ENSG00000179950	0.927341
ENSG00000176101	ENSG00000121900	0.927324
ENSG00000126603	ENSG00000148331	0.927307
ENSG00000111639	ENSG00000204392	0.927307
ENSG00000255030	ENSG00000234676	0.927307
ENSG00000099795	ENSG00000104979	0.927273
ENSG00000108561	ENSG00000174173	0.927256
ENSG00000136830	ENSG00000149798	0.927205
ENSG00000167775	ENSG00000161671	0.927188
ENSG00000063245	ENSG00000198517	0.927188
ENSG00000159069	ENSG00000169727	0.927154
ENSG00000134780	ENSG00000261221	0.927154
ENSG00000167775	ENSG00000172270	0.927137
ENSG00000242221	ENSG00000268510	0.927114
ENSG00000008735	ENSG00000235098	0.927051
ENSG00000137166	ENSG00000103260	0.927034
ENSG00000013306	ENSG00000102996	0.927
ENSG00000240549	ENSG00000278879	0.926983
ENSG00000105171	ENSG00000182180	0.926932
ENSG00000240549	ENSG00000166448	0.926932
ENSG00000115233	ENSG00000115946	0.926881
ENSG00000018236	ENSG00000127955	0.926881
ENSG00000120705	ENSG00000197170	0.926813
ENSG00000197324	ENSG00000258430	0.92679
ENSG00000186350	ENSG00000020129	0.926779
ENSG00000126254	ENSG00000130734	0.926745
ENSG00000159069	ENSG00000162585	0.926711
ENSG00000105290	ENSG00000114631	0.92666
ENSG00000107404	ENSG00000198355	0.926643
ENSG00000013306	ENSG00000121680	0.926592
ENSG00000108639	ENSG00000198736	0.926524
ENSG00000103363	ENSG00000099795	0.926507
ENSG00000172336	ENSG00000204356	0.926456
ENSG00000177600	ENSG00000136718	0.926422
ENSG00000170892	ENSG00000175707	0.926404
ENSG00000123064	ENSG00000184216	0.926404
ENSG00000219507	ENSG00000242960	0.92637
ENSG00000126391	ENSG00000132003	0.926319
ENSG00000135473	ENSG00000242294	0.926319
ENSG00000172809	ENSG00000171858	0.926302
ENSG00000134871	ENSG00000204291	0.926285
ENSG00000157870	ENSG00000198171	0.926268
ENSG00000006327	ENSG00000214706	0.926234
ENSG00000142634	ENSG00000105373	0.9262
ENSG00000159069	ENSG00000197324	0.9262
ENSG00000172354	ENSG00000164897	0.926149
ENSG00000103202	ENSG00000146066	0.926081
ENSG00000173456	ENSG00000178719	0.926081
ENSG00000152137	ENSG00000163347	0.926047
ENSG00000161671	ENSG00000219200	0.926047
ENSG00000137693	ENSG00000146648	0.926013
ENSG00000002330	ENSG00000176340	0.926013
ENSG00000149541	ENSG00000257704	0.925974
ENSG00000166925	ENSG00000124104	0.925894
ENSG00000060069	ENSG00000126603	0.92586
ENSG00000053371	ENSG00000134590	0.925809
ENSG00000173153	ENSG00000213977	0.925792
ENSG00000101439	ENSG00000254647	0.925775
ENSG00000140905	ENSG00000125868	0.925741
ENSG00000173153	ENSG00000142273	0.925741
ENSG00000104976	ENSG00000176720	0.925707
ENSG00000132718	ENSG00000240694	0.925707
ENSG00000076924	ENSG00000105732	0.925689
ENSG00000129968	ENSG00000125611	0.925689
ENSG00000175482	ENSG00000187840	0.925689
ENSG00000188986	ENSG00000184967	0.925689
ENSG00000103043	ENSG00000103495	0.925672
ENSG00000108561	ENSG00000132341	0.925672
ENSG00000280025	ENSG00000247363	0.925638
ENSG00000175550	ENSG00000130706	0.925621
ENSG00000101084	ENSG00000171135	0.925485
ENSG00000170638	ENSG00000100304	0.925451
ENSG00000174938	ENSG00000092096	0.925332
ENSG00000174938	ENSG00000108309	0.925332
ENSG00000117691	ENSG00000198168	0.925332
ENSG00000116675	ENSG00000151025	0.925264
ENSG00000131508	ENSG00000150459	0.925247
ENSG00000101997	ENSG00000188986	0.925145
ENSG00000169860	ENSG00000241732	0.925145
ENSG00000166189	ENSG00000170412	0.925128
ENSG00000186350	ENSG00000167173	0.925094
ENSG00000060069	ENSG00000167671	0.925077
ENSG00000011426	ENSG00000131747	0.92506
ENSG00000131116	ENSG00000255737	0.925043
ENSG00000173153	ENSG00000105699	0.925026
ENSG00000130706	ENSG00000179950	0.925026
ENSG00000099795	ENSG00000184990	0.925026
ENSG00000166189	ENSG00000132819	0.924974
ENSG00000139351	ENSG00000280182	0.924974
ENSG00000101940	ENSG00000115073	0.924923
ENSG00000160753	ENSG00000269858	0.924872
ENSG00000111775	ENSG00000172428	0.924855
ENSG00000119333	ENSG00000125901	0.924838
ENSG00000119333	ENSG00000168061	0.924804
ENSG00000011422	ENSG00000176014	0.924787
ENSG00000176101	ENSG00000171222	0.92477
ENSG00000177954	ENSG00000197756	0.924753
ENSG00000101182	ENSG00000215021	0.924753
ENSG00000171222	ENSG00000225663	0.924736
ENSG00000179271	ENSG00000179950	0.924719
ENSG00000103502	ENSG00000139405	0.924668
ENSG00000164054	ENSG00000173456	0.924668
ENSG00000117691	ENSG00000114902	0.924651
ENSG00000091704	ENSG00000219073	0.924634
ENSG00000126603	ENSG00000143373	0.9246
ENSG00000128228	ENSG00000184164	0.924566
ENSG00000157778	ENSG00000171421	0.924481
ENSG00000008735	ENSG00000188760	0.924447
ENSG00000077454	ENSG00000197136	0.924447
ENSG00000233276	ENSG00000146066	0.924379
ENSG00000130520	ENSG00000141759	0.924345
ENSG00000142186	ENSG00000160877	0.924345
ENSG00000089157	ENSG00000198755	0.924345
ENSG00000169727	ENSG00000108639	0.924328
ENSG00000173801	ENSG00000275342	0.924328
ENSG00000129968	ENSG00000257704	0.924323
ENSG00000134153	ENSG00000144848	0.924311
ENSG00000197457	ENSG00000172270	0.924311
ENSG00000130382	ENSG00000104880	0.924225
ENSG00000142156	ENSG00000050555	0.924208
ENSG00000103502	ENSG00000213563	0.924208
ENSG00000135940	ENSG00000110717	0.924191
ENSG00000198355	ENSG00000204498	0.924191
ENSG00000091704	ENSG00000215704	0.924174
ENSG00000170638	ENSG00000172366	0.924157
ENSG00000066468	ENSG00000091490	0.92414
ENSG00000088325	ENSG00000131747	0.924136
ENSG00000224520	ENSG00000254285	0.924123
ENSG00000109171	ENSG00000116095	0.924089
ENSG00000084764	ENSG00000140488	0.924089
ENSG00000099800	ENSG00000110717	0.924055
ENSG00000171148	ENSG00000160753	0.924055
ENSG00000109089	ENSG00000144579	0.924038
ENSG00000176101	ENSG00000007376	0.924038
ENSG00000023734	ENSG00000140905	0.924004
ENSG00000175756	ENSG00000174109	0.92397
ENSG00000148331	ENSG00000116871	0.923953
ENSG00000112514	ENSG00000197982	0.923953
ENSG00000136149	ENSG00000214389	0.923919
ENSG00000090273	ENSG00000169718	0.923885
ENSG00000108528	ENSG00000068001	0.923868
ENSG00000162729	ENSG00000115073	0.923834
ENSG00000126603	ENSG00000111676	0.923783
ENSG00000187498	ENSG00000182492	0.923783
ENSG00000150779	ENSG00000172586	0.923766
ENSG00000188986	ENSG00000133243	0.923766
ENSG00000128309	ENSG00000084207	0.923749
ENSG00000105171	ENSG00000122034	0.923715
ENSG00000132128	ENSG00000204673	0.923715
ENSG00000112562	ENSG00000112936	0.923685
ENSG00000169446	ENSG00000221823	0.923664
ENSG00000001497	ENSG00000197451	0.923544
ENSG00000204983	ENSG00000153002	0.923442
ENSG00000062582	ENSG00000127774	0.923425
ENSG00000169100	ENSG00000142327	0.923425
ENSG00000136149	ENSG00000244398	0.923408
ENSG00000108309	ENSG00000155093	0.923374
ENSG00000063245	ENSG00000122140	0.923306
ENSG00000177352	ENSG00000133243	0.923289
ENSG00000101216	ENSG00000261221	0.923289
ENSG00000280025	ENSG00000139351	0.923238
ENSG00000264614	ENSG00000166448	0.923237
ENSG00000130382	ENSG00000106009	0.923187
ENSG00000084207	ENSG00000128311	0.92317
ENSG00000134590	ENSG00000136213	0.92317
ENSG00000162438	ENSG00000170890	0.923102
ENSG00000117118	ENSG00000169021	0.923085
ENSG00000164054	ENSG00000213689	0.923051
ENSG00000125912	ENSG00000176170	0.923034
ENSG00000070047	ENSG00000197136	0.923034
ENSG00000173486	ENSG00000197457	0.923017
ENSG00000107404	ENSG00000160446	0.922983
ENSG00000133243	ENSG00000125534	0.922966
ENSG00000108055	ENSG00000138081	0.922966
ENSG00000115233	ENSG00000114686	0.922949
ENSG00000128185	ENSG00000125611	0.922932
ENSG00000130522	ENSG00000198680	0.922932
ENSG00000142186	ENSG00000168005	0.922915
ENSG00000167114	ENSG00000238227	0.922915
ENSG00000103202	ENSG00000134590	0.922898
ENSG00000173801	ENSG00000142273	0.92288
ENSG00000142186	ENSG00000179526	0.922761
ENSG00000255030	ENSG00000280182	0.922743
ENSG00000080573	ENSG00000130635	0.92271
ENSG00000157870	ENSG00000187838	0.92271
ENSG00000023734	ENSG00000117133	0.922693
ENSG00000089693	ENSG00000204673	0.922693
ENSG00000142789	ENSG00000170890	0.922676
ENSG00000100300	ENSG00000205220	0.922625
ENSG00000106803	ENSG00000149806	0.922591
ENSG00000188229	ENSG00000196497	0.922591
ENSG00000103152	ENSG00000225663	0.922557
ENSG00000172354	ENSG00000258430	0.92255
ENSG00000068438	ENSG00000116649	0.92254
ENSG00000167797	ENSG00000187840	0.922506
ENSG00000079999	ENSG00000125901	0.922438
ENSG00000114767	ENSG00000196497	0.92237
ENSG00000132394	ENSG00000238227	0.922353
ENSG00000174938	ENSG00000171130	0.922336
ENSG00000188986	ENSG00000007376	0.922336
ENSG00000196700	ENSG00000160959	0.922336
ENSG00000115268	ENSG00000161016	0.922302
ENSG00000143158	ENSG00000165898	0.922285
ENSG00000127445	ENSG00000184436	0.922268
ENSG00000165732	ENSG00000065150	0.922251
ENSG00000004779	ENSG00000183172	0.922182
ENSG00000106263	ENSG00000115053	0.92208
ENSG00000109089	ENSG00000136802	0.922063
ENSG00000132128	ENSG00000105568	0.922046
ENSG00000006453	ENSG00000165105	0.922046
ENSG00000232684	ENSG00000244681	0.922045
ENSG00000236817	ENSG00000278879	0.922041
ENSG00000145912	ENSG00000198546	0.922029
ENSG00000106588	ENSG00000137692	0.922012
ENSG00000115073	ENSG00000104960	0.921927
ENSG00000166925	ENSG00000169957	0.92191
ENSG00000174886	ENSG00000188186	0.92191
ENSG00000149541	ENSG00000103024	0.921871
ENSG00000235173	ENSG00000167114	0.921825
ENSG00000108518	ENSG00000172590	0.921808
ENSG00000114956	ENSG00000186395	0.921723
ENSG00000142541	ENSG00000164587	0.921672
ENSG00000103126	ENSG00000254470	0.921655
ENSG00000108309	ENSG00000124659	0.921638
ENSG00000135480	ENSG00000171345	0.921638
ENSG00000066468	ENSG00000077274	0.921621
ENSG00000160753	ENSG00000143811	0.92157
ENSG00000173153	ENSG00000198324	0.921536
ENSG00000164054	ENSG00000176946	0.921502
ENSG00000170604	ENSG00000008283	0.921467
ENSG00000116685	ENSG00000008283	0.92145
ENSG00000139405	ENSG00000167578	0.921416
ENSG00000183751	ENSG00000238227	0.921399
ENSG00000198680	ENSG00000270170	0.921365
ENSG00000175756	ENSG00000136718	0.921331
ENSG00000172354	ENSG00000177542	0.921331
ENSG00000146731	ENSG00000188342	0.921331
ENSG00000106588	ENSG00000124767	0.921297
ENSG00000147123	ENSG00000197982	0.921297
ENSG00000139405	ENSG00000159692	0.92128
ENSG00000170892	ENSG00000176340	0.92128
ENSG00000172336	ENSG00000187051	0.921246
ENSG00000188229	ENSG00000137309	0.921246
ENSG00000137309	ENSG00000188643	0.921229
ENSG00000103035	ENSG00000197170	0.921229
ENSG00000159069	ENSG00000165215	0.921212
ENSG00000169446	ENSG00000134108	0.921195
ENSG00000106588	ENSG00000174173	0.921178
ENSG00000119333	ENSG00000167136	0.921127
ENSG00000210176	ENSG00000210191	0.921127
ENSG00000185085	ENSG00000254858	0.921127
ENSG00000119333	ENSG00000148362	0.921042
ENSG00000149806	ENSG00000204356	0.921042
ENSG00000124795	ENSG00000164323	0.921008
ENSG00000079462	ENSG00000167645	0.921008
ENSG00000180879	ENSG00000254647	0.921008
ENSG00000099624	ENSG00000071889	0.920974
ENSG00000174938	ENSG00000105520	0.920974
ENSG00000141552	ENSG00000095906	0.920957
ENSG00000107281	ENSG00000176978	0.920906
ENSG00000111845	ENSG00000115946	0.920889
ENSG00000161671	ENSG00000103260	0.920889
ENSG00000166189	ENSG00000170892	0.920872
ENSG00000188986	ENSG00000063244	0.920838
ENSG00000008735	ENSG00000105520	0.920787
ENSG00000179751	ENSG00000219073	0.920785
ENSG00000105617	ENSG00000159692	0.920752
ENSG00000129235	ENSG00000181924	0.920752
ENSG00000166189	ENSG00000165175	0.920735
ENSG00000083307	ENSG00000104611	0.920718
ENSG00000011028	ENSG00000130635	0.920718
ENSG00000122034	ENSG00000138430	0.920718
ENSG00000054148	ENSG00000174886	0.920701
ENSG00000162972	ENSG00000178741	0.920684
ENSG00000147123	ENSG00000224877	0.920667
ENSG00000136840	ENSG00000163931	0.92065
ENSG00000011260	ENSG00000115484	0.920633
ENSG00000196700	ENSG00000148384	0.920616
ENSG00000122026	ENSG00000265681	0.920616
ENSG00000127445	ENSG00000102981	0.920599
ENSG00000214485	ENSG00000136149	0.920565
ENSG00000139405	ENSG00000125901	0.920531
ENSG00000164054	ENSG00000174775	0.920514
ENSG00000163170	ENSG00000183172	0.920514
ENSG00000119333	ENSG00000213563	0.920497
ENSG00000236817	ENSG00000244681	0.920491
ENSG00000101152	ENSG00000148719	0.92048
ENSG00000177700	ENSG00000196976	0.92048
ENSG00000126603	ENSG00000134780	0.920463
ENSG00000106400	ENSG00000146066	0.920429
ENSG00000131508	ENSG00000023318	0.920395
ENSG00000172354	ENSG00000197324	0.920344
ENSG00000101152	ENSG00000111676	0.920327
ENSG00000234676	ENSG00000270017	0.920302
ENSG00000145916	ENSG00000133895	0.920276
ENSG00000100300	ENSG00000176973	0.920276
ENSG00000116675	ENSG00000106780	0.920242
ENSG00000111676	ENSG00000143373	0.920242
ENSG00000129968	ENSG00000103024	0.920229
ENSG00000122034	ENSG00000182004	0.920208
ENSG00000166189	ENSG00000181029	0.920174
ENSG00000186350	ENSG00000197136	0.920157
ENSG00000071994	ENSG00000182004	0.920072
ENSG00000177600	ENSG00000277972	0.920072
ENSG00000119705	ENSG00000204392	0.920037
ENSG00000159069	ENSG00000121900	0.92002
ENSG00000166166	ENSG00000177105	0.919969
ENSG00000173456	ENSG00000103043	0.919952
ENSG00000214389	ENSG00000224631	0.919935
ENSG00000006327	ENSG00000073536	0.919901
ENSG00000233927	ENSG00000204922	0.919901
ENSG00000130382	ENSG00000172534	0.919884
ENSG00000130255	ENSG00000104529	0.919867
ENSG00000130382	ENSG00000168924	0.919816
ENSG00000128309	ENSG00000132329	0.919799
ENSG00000161671	ENSG00000173486	0.919748
ENSG00000160877	ENSG00000063244	0.919731
ENSG00000169727	ENSG00000099817	0.919714
ENSG00000198763	ENSG00000198888	0.919714
ENSG00000141741	ENSG00000164405	0.91968
ENSG00000170638	ENSG00000173801	0.919663
ENSG00000163931	ENSG00000117318	0.919646
ENSG00000126934	ENSG00000178952	0.919646
ENSG00000111678	ENSG00000157778	0.919612
ENSG00000157637	ENSG00000169710	0.919612
ENSG00000078808	ENSG00000105325	0.919595
ENSG00000173156	ENSG00000189143	0.919544
ENSG00000100852	ENSG00000114062	0.919493
ENSG00000170892	ENSG00000125901	0.919493
ENSG00000072832	ENSG00000160179	0.919476
ENSG00000119705	ENSG00000163170	0.919476
ENSG00000173153	ENSG00000104892	0.919476
ENSG00000188986	ENSG00000102977	0.919476
ENSG00000167114	ENSG00000198917	0.919442
ENSG00000115073	ENSG00000130762	0.919425
ENSG00000164692	ENSG00000115414	0.919408
ENSG00000142615	ENSG00000219073	0.919288
ENSG00000062582	ENSG00000140990	0.919271
ENSG00000113721	ENSG00000165633	0.919254
ENSG00000076924	ENSG00000122490	0.91922
ENSG00000132128	ENSG00000106609	0.919186
ENSG00000108639	ENSG00000068001	0.919118
ENSG00000185883	ENSG00000187051	0.919118
ENSG00000159069	ENSG00000073169	0.919101
ENSG00000169627	ENSG00000204356	0.919101
ENSG00000166441	ENSG00000164587	0.919084
ENSG00000143811	ENSG00000196544	0.919084
ENSG00000126391	ENSG00000144579	0.91905
ENSG00000006125	ENSG00000141367	0.919033
ENSG00000099624	ENSG00000142409	0.919016
ENSG00000115386	ENSG00000164266	0.919016
ENSG00000173456	ENSG00000189319	0.919016
ENSG00000160753	ENSG00000178951	0.918965
ENSG00000111832	ENSG00000143155	0.918948
ENSG00000008735	ENSG00000127585	0.918914
ENSG00000090971	ENSG00000188760	0.918914
ENSG00000155115	ENSG00000170606	0.918897
ENSG00000091704	ENSG00000162438	0.91888
ENSG00000106028	ENSG00000166226	0.91888
ENSG00000124767	ENSG00000143207	0.918863
ENSG00000172336	ENSG00000149806	0.918863
ENSG00000134871	ENSG00000163359	0.918846
ENSG00000143158	ENSG00000125863	0.918829
ENSG00000172590	ENSG00000189159	0.918829
ENSG00000170892	ENSG00000139405	0.918795
ENSG00000119242	ENSG00000106609	0.918778
ENSG00000090273	ENSG00000116649	0.918676
ENSG00000125995	ENSG00000174917	0.918676
ENSG00000114902	ENSG00000143158	0.918658
ENSG00000188229	ENSG00000179950	0.918658
ENSG00000146648	ENSG00000151718	0.918624
ENSG00000105171	ENSG00000119705	0.918607
ENSG00000117118	ENSG00000138430	0.918573
ENSG00000058729	ENSG00000023318	0.918539
ENSG00000131899	ENSG00000125505	0.918539
ENSG00000119333	ENSG00000002330	0.918522
ENSG00000188986	ENSG00000197562	0.918505
ENSG00000167114	ENSG00000132394	0.918488
ENSG00000173153	ENSG00000084207	0.918488
ENSG00000166166	ENSG00000176170	0.918471
ENSG00000148291	ENSG00000187051	0.918454
ENSG00000114686	ENSG00000156110	0.91842
ENSG00000137166	ENSG00000105662	0.918403
ENSG00000101193	ENSG00000149658	0.918403
ENSG00000149196	ENSG00000173436	0.918403
ENSG00000167775	ENSG00000248487	0.918403
ENSG00000119333	ENSG00000167645	0.918369
ENSG00000145916	ENSG00000124608	0.918352
ENSG00000114631	ENSG00000155093	0.918352
ENSG00000103126	ENSG00000101152	0.918335
ENSG00000168101	ENSG00000175707	0.918318
ENSG00000188229	ENSG00000130204	0.918284
ENSG00000235173	ENSG00000148411	0.918284
ENSG00000134108	ENSG00000184203	0.91825
ENSG00000174938	ENSG00000188760	0.918199
ENSG00000174938	ENSG00000235098	0.918199
ENSG00000213412	ENSG00000273760	0.91816
ENSG00000134644	ENSG00000135506	0.918148
ENSG00000104880	ENSG00000198517	0.918148
ENSG00000187051	ENSG00000205138	0.918148
ENSG00000111057	ENSG00000159166	0.918097
ENSG00000118898	ENSG00000164061	0.918063
ENSG00000100403	ENSG00000172534	0.918063
ENSG00000107281	ENSG00000213337	0.918063
ENSG00000115286	ENSG00000240972	0.918063
ENSG00000204983	ENSG00000158516	0.918046
ENSG00000123575	ENSG00000139977	0.918029
ENSG00000106588	ENSG00000175324	0.918029
ENSG00000234975	ENSG00000242960	0.918029
ENSG00000159069	ENSG00000115073	0.918012
ENSG00000063245	ENSG00000169718	0.918012
ENSG00000119414	ENSG00000170606	0.918012
ENSG00000173542	ENSG00000276644	0.918012
ENSG00000134644	ENSG00000213741	0.917995
ENSG00000210127	ENSG00000276171	0.917978
ENSG00000106803	ENSG00000110801	0.917943
ENSG00000104524	ENSG00000176973	0.917943
ENSG00000172354	ENSG00000105619	0.917926
ENSG00000106211	ENSG00000187840	0.917926
ENSG00000166189	ENSG00000002330	0.917909
ENSG00000034713	ENSG00000116209	0.917875
ENSG00000143793	ENSG00000041988	0.917858
ENSG00000182154	ENSG00000146066	0.917858
ENSG00000233276	ENSG00000198832	0.917858
ENSG00000126254	ENSG00000125651	0.91779
ENSG00000137166	ENSG00000072071	0.917773
ENSG00000166441	ENSG00000213741	0.917756
ENSG00000186350	ENSG00000125505	0.917739
ENSG00000127220	ENSG00000187954	0.917739
ENSG00000018236	ENSG00000109472	0.917722
ENSG00000130147	ENSG00000166016	0.917722
ENSG00000116685	ENSG00000168159	0.917705
ENSG00000179403	ENSG00000169710	0.917705
ENSG00000086544	ENSG00000103966	0.917671
ENSG00000136830	ENSG00000109089	0.917671
ENSG00000170604	ENSG00000148291	0.91762
ENSG00000119431	ENSG00000132329	0.917603
ENSG00000115233	ENSG00000156110	0.917518
ENSG00000008735	ENSG00000129355	0.917484
ENSG00000116871	ENSG00000141905	0.917484
ENSG00000141858	ENSG00000099821	0.91745
ENSG00000144647	ENSG00000185896	0.91745
ENSG00000196700	ENSG00000076201	0.91745
ENSG00000173486	ENSG00000172270	0.917433
ENSG00000182154	ENSG00000106400	0.917399
ENSG00000172531	ENSG00000189159	0.917365
ENSG00000119333	ENSG00000175707	0.917348
ENSG00000105640	ENSG00000136942	0.917314
ENSG00000196205	ENSG00000249353	0.917297
ENSG00000188986	ENSG00000116871	0.91728
ENSG00000136830	ENSG00000275342	0.91728
ENSG00000175895	ENSG00000180628	0.917263
ENSG00000141741	ENSG00000143543	0.917245
ENSG00000141858	ENSG00000158156	0.917245
ENSG00000119333	ENSG00000103145	0.917228
ENSG00000228502	ENSG00000233476	0.917228
ENSG00000100239	ENSG00000160445	0.917211
ENSG00000179271	ENSG00000105447	0.917211
ENSG00000112576	ENSG00000133069	0.917177
ENSG00000198841	ENSG00000270170	0.917143
ENSG00000107404	ENSG00000099804	0.917109
ENSG00000154370	ENSG00000168005	0.917109
ENSG00000136045	ENSG00000197170	0.917075
ENSG00000103145	ENSG00000198171	0.917041
ENSG00000134108	ENSG00000221823	0.917041
ENSG00000135940	ENSG00000130770	0.917024
ENSG00000101439	ENSG00000148291	0.91699
ENSG00000106588	ENSG00000128789	0.916956
ENSG00000100403	ENSG00000100239	0.916939
ENSG00000055118	ENSG00000059915	0.916871
ENSG00000107949	ENSG00000117133	0.916871
ENSG00000106009	ENSG00000197136	0.916871
ENSG00000105171	ENSG00000182004	0.916854
ENSG00000167526	ENSG00000104529	0.916837
ENSG00000188986	ENSG00000123064	0.916837
ENSG00000101182	ENSG00000188229	0.91682
ENSG00000240549	ENSG00000280182	0.91682
ENSG00000131467	ENSG00000135316	0.916803
ENSG00000111206	ENSG00000011426	0.916735
ENSG00000023734	ENSG00000162851	0.916718
ENSG00000006327	ENSG00000189143	0.91665
ENSG00000023734	ENSG00000115816	0.916633
ENSG00000172889	ENSG00000176978	0.916633
ENSG00000117758	ENSG00000221823	0.916633
ENSG00000143543	ENSG00000186395	0.916616
ENSG00000018236	ENSG00000276644	0.916616
ENSG00000102226	ENSG00000184702	0.916599
ENSG00000186350	ENSG00000143811	0.916599
ENSG00000082397	ENSG00000168280	0.91653
ENSG00000141741	ENSG00000213619	0.91653
ENSG00000179271	ENSG00000142409	0.916513
ENSG00000076924	ENSG00000115073	0.916496
ENSG00000169564	ENSG00000177733	0.916496
ENSG00000108309	ENSG00000121653	0.916479
ENSG00000101439	ENSG00000166165	0.916479
ENSG00000170619	ENSG00000074071	0.916479
ENSG00000233276	ENSG00000103202	0.916479
ENSG00000155115	ENSG00000182004	0.916462
ENSG00000177674	ENSG00000179627	0.916445
ENSG00000092096	ENSG00000155093	0.916428
ENSG00000099785	ENSG00000149932	0.916411
ENSG00000101216	ENSG00000167491	0.916394
ENSG00000127838	ENSG00000167815	0.916377
ENSG00000104904	ENSG00000053501	0.91636
ENSG00000124767	ENSG00000138430	0.91636
ENSG00000160408	ENSG00000176946	0.91636
ENSG00000159069	ENSG00000183751	0.916326
ENSG00000100580	ENSG00000157542	0.916309
ENSG00000215492	ENSG00000249353	0.916309
ENSG00000105699	ENSG00000179862	0.916292
ENSG00000139410	ENSG00000175221	0.916275
ENSG00000111845	ENSG00000117395	0.916258
ENSG00000161671	ENSG00000213337	0.916258
ENSG00000116675	ENSG00000166257	0.916241
ENSG00000106588	ENSG00000108561	0.916207
ENSG00000023734	ENSG00000175324	0.91619
ENSG00000004779	ENSG00000105171	0.916173
ENSG00000057663	ENSG00000138430	0.916156
ENSG00000136840	ENSG00000205220	0.916156
ENSG00000130382	ENSG00000124104	0.916122
ENSG00000164061	ENSG00000277200	0.916122
ENSG00000130204	ENSG00000196497	0.916105
ENSG00000100426	ENSG00000136802	0.916071
ENSG00000079462	ENSG00000198171	0.916071
ENSG00000101940	ENSG00000100258	0.915986
ENSG00000123989	ENSG00000078902	0.915986
ENSG00000067248	ENSG00000090060	0.915969
ENSG00000126903	ENSG00000165886	0.915969
ENSG00000142634	ENSG00000161179	0.915935
ENSG00000108518	ENSG00000172531	0.915918
ENSG00000124920	ENSG00000162522	0.915901
ENSG00000128789	ENSG00000182512	0.915901
ENSG00000269667	ENSG00000270017	0.91589
ENSG00000109089	ENSG00000198113	0.915884
ENSG00000169100	ENSG00000105373	0.915867
ENSG00000105701	ENSG00000176978	0.915867
ENSG00000090273	ENSG00000177105	0.915867
ENSG00000196205	ENSG00000136149	0.915867
ENSG00000101400	ENSG00000129355	0.91585
ENSG00000167775	ENSG00000184436	0.91585
ENSG00000067248	ENSG00000118007	0.915832
ENSG00000055118	ENSG00000099822	0.915764
ENSG00000126524	ENSG00000153989	0.915747
ENSG00000173153	ENSG00000172366	0.915747
ENSG00000176340	ENSG00000197982	0.915747
ENSG00000205871	ENSG00000214784	0.915723
ENSG00000081087	ENSG00000143155	0.915713
ENSG00000176340	ENSG00000151366	0.915696
ENSG00000050393	ENSG00000130638	0.915645
ENSG00000134153	ENSG00000120265	0.915611
ENSG00000107404	ENSG00000123064	0.91556
ENSG00000233276	ENSG00000112667	0.91556
ENSG00000115073	ENSG00000105135	0.915543
ENSG00000186350	ENSG00000076201	0.915458
ENSG00000179292	ENSG00000185519	0.915441
ENSG00000115233	ENSG00000111845	0.915373
ENSG00000108559	ENSG00000170606	0.915373
ENSG00000142789	ENSG00000170835	0.915356
ENSG00000007520	ENSG00000178057	0.915339
ENSG00000182492	ENSG00000204291	0.915322
ENSG00000177352	ENSG00000125843	0.915305
ENSG00000179271	ENSG00000099804	0.915305
ENSG00000133895	ENSG00000235173	0.915305
ENSG00000132128	ENSG00000178719	0.915271
ENSG00000114062	ENSG00000135018	0.915254
ENSG00000175416	ENSG00000169718	0.915254
ENSG00000100216	ENSG00000182004	0.915254
ENSG00000139970	ENSG00000166257	0.915237
ENSG00000173801	ENSG00000198324	0.915237
ENSG00000128309	ENSG00000175482	0.91522
ENSG00000172270	ENSG00000248487	0.915186
ENSG00000137818	ENSG00000144485	0.915152
ENSG00000105171	ENSG00000155115	0.915117
ENSG00000149798	ENSG00000132003	0.9151
ENSG00000176170	ENSG00000177105	0.9151
ENSG00000167113	ENSG00000198276	0.9151
ENSG00000055118	ENSG00000155093	0.915083
ENSG00000170604	ENSG00000129911	0.915066
ENSG00000174021	ENSG00000189159	0.915049
ENSG00000120705	ENSG00000089195	0.914998
ENSG00000188986	ENSG00000154370	0.914998
ENSG00000160570	ENSG00000171823	0.914981
ENSG00000130147	ENSG00000162522	0.914964
ENSG00000170604	ENSG00000166165	0.914947
ENSG00000060069	ENSG00000171206	0.914947
ENSG00000188157	ENSG00000196411	0.914913
ENSG00000196205	ENSG00000233476	0.914879
ENSG00000136830	ENSG00000126391	0.914862
ENSG00000142156	ENSG00000142552	0.914862
ENSG00000163170	ENSG00000141741	0.914845
ENSG00000166206	ENSG00000186469	0.914845
ENSG00000172354	ENSG00000162191	0.914828
ENSG00000067248	ENSG00000154174	0.914811
ENSG00000090013	ENSG00000213977	0.914777
ENSG00000125868	ENSG00000155115	0.914743
ENSG00000093010	ENSG00000164967	0.914743
ENSG00000176170	ENSG00000196843	0.914743
ENSG00000117691	ENSG00000268854	0.914726
ENSG00000169627	ENSG00000149806	0.914726
ENSG00000114686	ENSG00000115946	0.914709
ENSG00000100216	ENSG00000108561	0.914675
ENSG00000148334	ENSG00000178057	0.914675
ENSG00000178605	ENSG00000174177	0.914675
ENSG00000113231	ENSG00000168280	0.914658
ENSG00000173153	ENSG00000180921	0.914658
ENSG00000153201	ENSG00000170471	0.914641
ENSG00000090266	ENSG00000126756	0.914573
ENSG00000076984	ENSG00000198026	0.914573
ENSG00000173801	ENSG00000136802	0.914556
ENSG00000165724	ENSG00000266962	0.914471
ENSG00000179271	ENSG00000157778	0.914454
ENSG00000186350	ENSG00000160753	0.914454
ENSG00000104112	ENSG00000109472	0.914436
ENSG00000142615	ENSG00000179751	0.914435
ENSG00000170604	ENSG00000185883	0.914402
ENSG00000158301	ENSG00000240694	0.914402
ENSG00000091164	ENSG00000023572	0.914385
ENSG00000142669	ENSG00000241685	0.914385
ENSG00000255030	ENSG00000278879	0.914348
ENSG00000178057	ENSG00000181991	0.914317
ENSG00000116871	ENSG00000114853	0.9143
ENSG00000164054	ENSG00000185085	0.9143
ENSG00000114767	ENSG00000101182	0.914249
ENSG00000079999	ENSG00000162236	0.914249
ENSG00000130382	ENSG00000204673	0.914249
ENSG00000211592	ENSG00000241351	0.914247
ENSG00000149357	ENSG00000213523	0.914232
ENSG00000164054	ENSG00000027847	0.914215
ENSG00000112576	ENSG00000166311	0.914198
ENSG00000160767	ENSG00000178951	0.914181
ENSG00000177352	ENSG00000127580	0.914096
ENSG00000172336	ENSG00000110801	0.914079
ENSG00000142669	ENSG00000173457	0.914079
ENSG00000112514	ENSG00000147123	0.914062
ENSG00000086544	ENSG00000034152	0.914045
ENSG00000184990	ENSG00000240972	0.914045
ENSG00000169564	ENSG00000123144	0.914028
ENSG00000173153	ENSG00000175482	0.914028
ENSG00000165644	ENSG00000204922	0.913994
ENSG00000136854	ENSG00000157978	0.913977
ENSG00000176101	ENSG00000165233	0.913977
ENSG00000136830	ENSG00000188522	0.913977
ENSG00000123989	ENSG00000167106	0.91396
ENSG00000078902	ENSG00000182809	0.91396
ENSG00000008735	ENSG00000175182	0.913943
ENSG00000179271	ENSG00000181029	0.913943
ENSG00000103266	ENSG00000181991	0.913926
ENSG00000178605	ENSG00000116691	0.913909
ENSG00000004779	ENSG00000204392	0.913875
ENSG00000188229	ENSG00000214706	0.913875
ENSG00000150459	ENSG00000119705	0.913858
ENSG00000137692	ENSG00000163636	0.913858
ENSG00000149541	ENSG00000204237	0.913858
ENSG00000015479	ENSG00000061676	0.913841
ENSG00000183527	ENSG00000185104	0.913807
ENSG00000177105	ENSG00000186222	0.913807
ENSG00000116299	ENSG00000240694	0.91379
ENSG00000130382	ENSG00000099814	0.913756
ENSG00000155115	ENSG00000185104	0.913739
ENSG00000183336	ENSG00000225663	0.913739
ENSG00000111647	ENSG00000164933	0.913704
ENSG00000159069	ENSG00000177542	0.913704
ENSG00000100403	ENSG00000020129	0.91367
ENSG00000196700	ENSG00000007541	0.91367
ENSG00000086544	ENSG00000189143	0.913636
ENSG00000176903	ENSG00000198934	0.913636
ENSG00000177600	ENSG00000105373	0.913619
ENSG00000184967	ENSG00000106009	0.913585
ENSG00000174547	ENSG00000178741	0.913568
ENSG00000169727	ENSG00000121900	0.913534
ENSG00000142789	ENSG00000215704	0.913517
ENSG00000212907	ENSG00000228253	0.913483
ENSG00000084764	ENSG00000136854	0.913466
ENSG00000148229	ENSG00000164022	0.913466
ENSG00000106665	ENSG00000196576	0.913466
ENSG00000149761	ENSG00000198171	0.913432
ENSG00000164054	ENSG00000162191	0.913415
ENSG00000065150	ENSG00000164163	0.913415
ENSG00000117133	ENSG00000174173	0.913415
ENSG00000003987	ENSG00000147231	0.913381
ENSG00000084207	ENSG00000189159	0.913364
ENSG00000180921	ENSG00000275342	0.913347
ENSG00000023734	ENSG00000137692	0.91333
ENSG00000073350	ENSG00000100258	0.913296
ENSG00000011451	ENSG00000167962	0.913296
ENSG00000150779	ENSG00000230989	0.913296
ENSG00000080573	ENSG00000204291	0.913279
ENSG00000240549	ENSG00000139351	0.913279
ENSG00000099875	ENSG00000187840	0.913262
ENSG00000117691	ENSG00000136156	0.913245
ENSG00000120705	ENSG00000153989	0.913245
ENSG00000011260	ENSG00000185104	0.913245
ENSG00000115828	ENSG00000146151	0.913228
ENSG00000109736	ENSG00000165215	0.913177
ENSG00000183751	ENSG00000179115	0.913177
ENSG00000057704	ENSG00000175175	0.913143
ENSG00000112936	ENSG00000143196	0.913092
ENSG00000105701	ENSG00000171298	0.913092
ENSG00000106615	ENSG00000120697	0.913058
ENSG00000170604	ENSG00000168159	0.913058
ENSG00000182872	ENSG00000167114	0.913058
ENSG00000091009	ENSG00000186660	0.913058
ENSG00000125656	ENSG00000130748	0.913027
ENSG00000122971	ENSG00000187954	0.913023
ENSG00000126062	ENSG00000100294	0.912989
ENSG00000091009	ENSG00000132953	0.912989
ENSG00000109736	ENSG00000073169	0.912972
ENSG00000119333	ENSG00000105617	0.912972
ENSG00000119333	ENSG00000165175	0.912972
ENSG00000008056	ENSG00000171450	0.912972
ENSG00000076924	ENSG00000174775	0.912955
ENSG00000169627	ENSG00000187051	0.912955
ENSG00000110717	ENSG00000170906	0.912938
ENSG00000013275	ENSG00000126067	0.912921
ENSG00000156521	ENSG00000171813	0.912921
ENSG00000196700	ENSG00000077454	0.912921
ENSG00000099814	ENSG00000197136	0.912921
ENSG00000159069	ENSG00000109736	0.912887
ENSG00000214485	ENSG00000226084	0.91287
ENSG00000204439	ENSG00000269604	0.912785
ENSG00000177600	ENSG00000142327	0.912683
ENSG00000004779	ENSG00000213619	0.912683
ENSG00000163655	ENSG00000170606	0.912666
ENSG00000135070	ENSG00000139826	0.912649
ENSG00000126903	ENSG00000213689	0.912615
ENSG00000131508	ENSG00000106615	0.912598
ENSG00000004779	ENSG00000143158	0.912598
ENSG00000114767	ENSG00000130204	0.91253
ENSG00000164054	ENSG00000132819	0.912513
ENSG00000167173	ENSG00000160753	0.912479
ENSG00000179627	ENSG00000179862	0.912479
ENSG00000130762	ENSG00000196576	0.912479
ENSG00000129968	ENSG00000172922	0.912462
ENSG00000196700	ENSG00000162650	0.912462
ENSG00000119333	ENSG00000087088	0.912445
ENSG00000128309	ENSG00000128311	0.912445
ENSG00000101439	ENSG00000205138	0.912411
ENSG00000178605	ENSG00000181404	0.912394
ENSG00000117118	ENSG00000128789	0.912377
ENSG00000140350	ENSG00000155827	0.912377
ENSG00000160753	ENSG00000196544	0.912377
ENSG00000108679	ENSG00000163956	0.912343
ENSG00000125386	ENSG00000161202	0.912326
ENSG00000099977	ENSG00000211450	0.912326
ENSG00000214389	ENSG00000234797	0.912326
ENSG00000114686	ENSG00000164163	0.912308
ENSG00000166189	ENSG00000184840	0.912274
ENSG00000080603	ENSG00000139718	0.912257
ENSG00000074071	ENSG00000062582	0.912189
ENSG00000067248	ENSG00000164323	0.912172
ENSG00000100138	ENSG00000160075	0.912155
ENSG00000088205	ENSG00000164163	0.912155
ENSG00000117691	ENSG00000112514	0.912138
ENSG00000105568	ENSG00000141349	0.912138
ENSG00000170638	ENSG00000161618	0.912138
ENSG00000164077	ENSG00000198917	0.912138
ENSG00000214485	ENSG00000214389	0.912138
ENSG00000106211	ENSG00000179627	0.912121
ENSG00000141741	ENSG00000137038	0.912087
ENSG00000176101	ENSG00000185803	0.912087
ENSG00000124795	ENSG00000067248	0.91207
ENSG00000149658	ENSG00000196396	0.91207
ENSG00000173456	ENSG00000144647	0.912036
ENSG00000087258	ENSG00000163531	0.912019
ENSG00000154174	ENSG00000164323	0.912002
ENSG00000105171	ENSG00000149357	0.911985
ENSG00000138356	ENSG00000163631	0.911968
ENSG00000159792	ENSG00000176946	0.911951
ENSG00000165915	ENSG00000239857	0.911883
ENSG00000163170	ENSG00000143543	0.911849
ENSG00000138772	ENSG00000197747	0.911832
ENSG00000140350	ENSG00000117682	0.911815
ENSG00000132718	ENSG00000022267	0.911798
ENSG00000133983	ENSG00000186132	0.911798
ENSG00000100239	ENSG00000168936	0.911781
ENSG00000125995	ENSG00000172586	0.911781
ENSG00000101444	ENSG00000215021	0.911764
ENSG00000103502	ENSG00000106351	0.911747
ENSG00000008735	ENSG00000124659	0.911747
ENSG00000128185	ENSG00000122971	0.911747
ENSG00000111676	ENSG00000141905	0.911747
ENSG00000170606	ENSG00000185104	0.911747
ENSG00000131469	ENSG00000134419	0.91173
ENSG00000146648	ENSG00000151693	0.91173
ENSG00000143793	ENSG00000157870	0.911696
ENSG00000171298	ENSG00000176978	0.911679
ENSG00000124795	ENSG00000163655	0.911662
ENSG00000166189	ENSG00000122140	0.911662
ENSG00000163531	ENSG00000165548	0.911645
ENSG00000023734	ENSG00000185104	0.911645
ENSG00000060069	ENSG00000105443	0.911628
ENSG00000015479	ENSG00000152484	0.911628
ENSG00000134871	ENSG00000116962	0.91161
ENSG00000177105	ENSG00000181830	0.91161
ENSG00000182180	ENSG00000204392	0.91161
ENSG00000071553	ENSG00000178467	0.911559
ENSG00000160075	ENSG00000184887	0.911559
ENSG00000099795	ENSG00000179091	0.911474
ENSG00000142669	ENSG00000214706	0.911474
ENSG00000103126	ENSG00000148331	0.911457
ENSG00000159069	ENSG00000179526	0.911457
ENSG00000107949	ENSG00000113460	0.911423
ENSG00000108821	ENSG00000130635	0.911406
ENSG00000119333	ENSG00000130731	0.911389
ENSG00000141759	ENSG00000163463	0.911372
ENSG00000023734	ENSG00000106615	0.911355
ENSG00000090266	ENSG00000172586	0.911355
ENSG00000198168	ENSG00000237765	0.911338
ENSG00000130635	ENSG00000163359	0.911304
ENSG00000092201	ENSG00000179295	0.911304
ENSG00000119414	ENSG00000023734	0.911287
ENSG00000243955	ENSG00000244067	0.911287
ENSG00000179271	ENSG00000053501	0.91127
ENSG00000077454	ENSG00000179832	0.91127
ENSG00000182492	ENSG00000106624	0.911219
ENSG00000167114	ENSG00000269243	0.911204
ENSG00000176170	ENSG00000167470	0.911202
ENSG00000108061	ENSG00000128989	0.911185
ENSG00000175793	ENSG00000188643	0.911168
ENSG00000099904	ENSG00000186111	0.911151
ENSG00000122034	ENSG00000071994	0.9111
ENSG00000125901	ENSG00000145945	0.9111
ENSG00000187498	ENSG00000080573	0.911083
ENSG00000060069	ENSG00000116871	0.911049
ENSG00000157978	ENSG00000277200	0.911049
ENSG00000107404	ENSG00000171223	0.911015
ENSG00000148331	ENSG00000171823	0.911015
ENSG00000182154	ENSG00000103202	0.911015
ENSG00000142327	ENSG00000184363	0.911015
ENSG00000065518	ENSG00000198356	0.911015
ENSG00000178464	ENSG00000213553	0.911015
ENSG00000063660	ENSG00000165886	0.910981
ENSG00000112514	ENSG00000109390	0.910964
ENSG00000062582	ENSG00000178741	0.910947
ENSG00000173153	ENSG00000106211	0.91093
ENSG00000110958	ENSG00000188342	0.91093
ENSG00000134644	ENSG00000155827	0.910912
ENSG00000143543	ENSG00000183172	0.910912
ENSG00000054148	ENSG00000188186	0.910878
ENSG00000119414	ENSG00000144635	0.910861
ENSG00000172809	ENSG00000105372	0.910861
ENSG00000137166	ENSG00000177030	0.910861
ENSG00000100300	ENSG00000276045	0.910861
ENSG00000145703	ENSG00000164976	0.91081
ENSG00000159164	ENSG00000260903	0.91081
ENSG00000179271	ENSG00000152082	0.910793
ENSG00000126903	ENSG00000142186	0.910776
ENSG00000182872	ENSG00000179115	0.910776
ENSG00000090273	ENSG00000169564	0.910759
ENSG00000182809	ENSG00000184436	0.910742
ENSG00000082397	ENSG00000240694	0.910742
ENSG00000197457	ENSG00000235863	0.910674
ENSG00000259380	ENSG00000279417	0.910674
ENSG00000115756	ENSG00000109736	0.910657
ENSG00000130520	ENSG00000130312	0.910657
ENSG00000130508	ENSG00000135074	0.910657
ENSG00000155115	ENSG00000130638	0.910657
ENSG00000060069	ENSG00000124104	0.91064
ENSG00000112304	ENSG00000131966	0.91064
ENSG00000004779	ENSG00000182180	0.91064
ENSG00000107281	ENSG00000100299	0.910623
ENSG00000116871	ENSG00000130479	0.910623
ENSG00000146648	ENSG00000152104	0.910623
ENSG00000171148	ENSG00000143811	0.910623
ENSG00000111481	ENSG00000214046	0.910623
ENSG00000215704	ENSG00000219073	0.910623
ENSG00000214389	ENSG00000205871	0.910615
ENSG00000169689	ENSG00000169972	0.910606
ENSG00000102996	ENSG00000188603	0.910589
ENSG00000204392	ENSG00000213619	0.910589
ENSG00000170906	ENSG00000250479	0.910589
ENSG00000157978	ENSG00000187486	0.910555
ENSG00000165915	ENSG00000140995	0.910538
ENSG00000059915	ENSG00000155093	0.910521
ENSG00000082397	ENSG00000261115	0.910521
ENSG00000171148	ENSG00000141858	0.91047
ENSG00000170892	ENSG00000157911	0.910436
ENSG00000232684	ENSG00000223445	0.910406
ENSG00000159164	ENSG00000102003	0.910402
ENSG00000048405	ENSG00000131023	0.910385
ENSG00000175895	ENSG00000139826	0.910351
ENSG00000188229	ENSG00000173457	0.910334
ENSG00000100056	ENSG00000242802	0.910334
ENSG00000072832	ENSG00000136854	0.910317
ENSG00000166557	ENSG00000167642	0.910317
ENSG00000233927	ENSG00000198832	0.910317
ENSG00000129355	ENSG00000133069	0.9103
ENSG00000130193	ENSG00000127220	0.910283
ENSG00000082397	ENSG00000159164	0.910283
ENSG00000103363	ENSG00000171222	0.910283
ENSG00000141741	ENSG00000134056	0.910249
ENSG00000128283	ENSG00000162522	0.910197
ENSG00000242294	ENSG00000268030	0.91018
ENSG00000003400	ENSG00000172197	0.910176
ENSG00000076826	ENSG00000177169	0.910163
ENSG00000011009	ENSG00000136279	0.910146
ENSG00000138326	ENSG00000118181	0.910146
ENSG00000173153	ENSG00000090013	0.910146
ENSG00000110958	ENSG00000011260	0.910078
ENSG00000010017	ENSG00000019995	0.910061
ENSG00000067248	ENSG00000115761	0.910027
ENSG00000128228	ENSG00000254647	0.910027
ENSG00000169627	ENSG00000106803	0.91001
ENSG00000213189	ENSG00000264058	0.910006
ENSG00000004779	ENSG00000164405	0.909976
ENSG00000179271	ENSG00000112667	0.909976
ENSG00000181924	ENSG00000262814	0.909976
ENSG00000103502	ENSG00000177854	0.909959
ENSG00000187051	ENSG00000188486	0.909959
ENSG00000143543	ENSG00000164405	0.909942
ENSG00000111832	ENSG00000175324	0.909942
ENSG00000141858	ENSG00000171813	0.909925
ENSG00000116604	ENSG00000132153	0.909908
ENSG00000120697	ENSG00000175324	0.909908
ENSG00000114956	ENSG00000117691	0.909891
ENSG00000071553	ENSG00000166313	0.909891
ENSG00000171130	ENSG00000162426	0.909857
ENSG00000149136	ENSG00000167721	0.90984
ENSG00000007402	ENSG00000242732	0.90984
ENSG00000105669	ENSG00000106803	0.909772
ENSG00000106588	ENSG00000169021	0.909755
ENSG00000136830	ENSG00000136802	0.909721
ENSG00000048162	ENSG00000188229	0.909721
ENSG00000204392	ENSG00000173436	0.909704
ENSG00000115233	ENSG00000148229	0.909687
ENSG00000159164	ENSG00000160716	0.909687
ENSG00000171223	ENSG00000187479	0.90967
ENSG00000110958	ENSG00000091164	0.909636
ENSG00000080573	ENSG00000140682	0.909636
ENSG00000116299	ENSG00000165406	0.909602
ENSG00000173456	ENSG00000119242	0.909602
ENSG00000136854	ENSG00000089486	0.909534
ENSG00000173540	ENSG00000238227	0.909534
ENSG00000100580	ENSG00000117602	0.909517
ENSG00000023734	ENSG00000175348	0.909517
ENSG00000105669	ENSG00000172336	0.909499
ENSG00000072832	ENSG00000241360	0.909465
ENSG00000106153	ENSG00000110801	0.909448
ENSG00000007541	ENSG00000197136	0.909448
ENSG00000130508	ENSG00000080573	0.909431
ENSG00000163655	ENSG00000132388	0.909431
ENSG00000023318	ENSG00000170606	0.909431
ENSG00000177700	ENSG00000095906	0.909431
ENSG00000160075	ENSG00000110108	0.909363
ENSG00000103043	ENSG00000204673	0.909346
ENSG00000125968	ENSG00000167578	0.909329
ENSG00000167797	ENSG00000090013	0.909329
ENSG00000175756	ENSG00000146109	0.909329
ENSG00000132481	ENSG00000213977	0.909329
ENSG00000106615	ENSG00000162851	0.909312
ENSG00000106588	ENSG00000106615	0.909295
ENSG00000115073	ENSG00000099899	0.909295
ENSG00000137166	ENSG00000101298	0.909295
ENSG00000108518	ENSG00000174021	0.909295
ENSG00000101189	ENSG00000175573	0.909278
ENSG00000186350	ENSG00000196700	0.909278
ENSG00000166925	ENSG00000175573	0.909261
ENSG00000168286	ENSG00000168159	0.909244
ENSG00000153443	ENSG00000242802	0.909244
ENSG00000090266	ENSG00000117410	0.909227
ENSG00000133169	ENSG00000146151	0.909227
ENSG00000167700	ENSG00000266962	0.909227
ENSG00000090432	ENSG00000269604	0.909227
ENSG00000128309	ENSG00000090013	0.90921
ENSG00000141741	ENSG00000105677	0.90921
ENSG00000063854	ENSG00000108840	0.909193
ENSG00000079432	ENSG00000198026	0.909193
ENSG00000232684	ENSG00000269667	0.909182
ENSG00000130382	ENSG00000105298	0.909176
ENSG00000070047	ENSG00000139718	0.909176
ENSG00000188986	ENSG00000105298	0.909159
ENSG00000127540	ENSG00000176340	0.909125
ENSG00000141971	ENSG00000182858	0.909091
ENSG00000054523	ENSG00000092847	0.909057
ENSG00000007923	ENSG00000116478	0.909057
ENSG00000132153	ENSG00000143373	0.909057
ENSG00000197324	ENSG00000140564	0.909057
ENSG00000106400	ENSG00000130770	0.909006
ENSG00000117691	ENSG00000143543	0.909006
ENSG00000119333	ENSG00000157911	0.908989
ENSG00000067334	ENSG00000163636	0.908989
ENSG00000141456	ENSG00000148296	0.908972
ENSG00000117691	ENSG00000143158	0.908955
ENSG00000119333	ENSG00000149091	0.908938
ENSG00000173153	ENSG00000179862	0.908938
ENSG00000100580	ENSG00000187391	0.908938
[truncated: 49,642 more rows]

## Sheet: vertices
id	name	symbol	moduleMembership	isMultscaleHubForModule	PMID25489054	PMID29425488	enzyme	ionchannelortransporter	OMIMMODYorChildhoodOnsetDiab	postinvivomaturation
0	ENSG00000199270	RNA5S12	c1_2	no	NA	NA	NA	NA	NA	not de
1	ENSG00000199334	RNA5S11	c1_2	no	NA	NA	NA	NA	NA	not de
2	ENSG00000199337	RNA5S3	c1_2	no	NA	NA	NA	NA	NA	not de
3	ENSG00000199352	RNA5S1	c1_2	no	NA	NA	NA	NA	NA	not de
4	ENSG00000199396	RNA5S5	c1_2	no	NA	NA	NA	NA	NA	not de
5	ENSG00000199910	RNA5S10	c1_2	no	NA	NA	NA	NA	NA	not de
6	ENSG00000200343	RNA5S8	c1_2	no	NA	NA	NA	NA	NA	not de
7	ENSG00000200370	RNA5S17	c1_2	no	NA	NA	NA	NA	NA	not de
8	ENSG00000200381	RNA5S4	c1_2	no	NA	NA	NA	NA	NA	not de
9	ENSG00000200624	RNA5S6	c1_2	no	NA	NA	NA	NA	NA	not de
10	ENSG00000201355	RNA5S14	c1_2	no	NA	NA	NA	NA	NA	not de
11	ENSG00000201588	RNA5S2	c1_2	no	NA	NA	NA	NA	NA	not de
12	ENSG00000201925	RNA5S15	c1_2	no	NA	NA	NA	NA	NA	not de
13	ENSG00000202257	RNA5S16	c1_2	no	NA	NA	NA	NA	NA	not de
14	ENSG00000206588	RNU1-28P	c1_7,c1_32,c1_192,c1_434	no	NA	NA	NA	NA	NA	not de
15	ENSG00000206652	RNU1-1	c1_7,c1_32,c1_192,c1_434	no	NA	NA	NA	NA	NA	not de
16	ENSG00000206589	RNU6-354P	c1_8,c1_52	no	NA	NA	NA	NA	NA	not de
17	ENSG00000206596	RNU1-27P	c1_7,c1_33,c1_200	no	NA	NA	NA	NA	NA	not de
18	ENSG00000206785	NA	c1_7,c1_34,c1_204	no	NA	NA	NA	NA	NA	not de
19	ENSG00000206927	NA	c1_7,c1_34,c1_205	no	NA	NA	NA	NA	NA	not de
20	ENSG00000206932	RNU6-4P	c1_9,c1_87	no	NA	NA	NA	NA	NA	not de
21	ENSG00000207005	RNU1-2	c1_7,c1_33,c1_200	no	NA	NA	NA	NA	NA	not de
22	ENSG00000207357	RNU6-2	c1_9,c1_87	no	NA	NA	NA	NA	NA	not de
23	ENSG00000206737	RNVU1-18	c1_7,c1_32,c1_192,c1_434	no	NA	NA	NA	NA	NA	not de
24	ENSG00000231587	SNORD62B	c1_10,c1_98	no	NA	NA	NA	NA	NA	not de
25	ENSG00000222108	RNA5SP317	c1_11,c1_111,c1_338,c1_505	no	NA	NA	NA	NA	NA	not de
26	ENSG00000238392	NA	c1_2,c1_14,c1_116	no	NA	NA	NA	NA	NA	not de
27	ENSG00000261523	NA	c1_11,c1_111,c1_339,c1_507,c1_601	no	NA	NA	NA	NA	NA	not de
28	ENSG00000177144	NUDT4B	c1_2,c1_15,c1_118,c1_359	no	NA	NA	NA	NA	NA	up
29	ENSG00000207507	RNU6-9	c1_9,c1_87	no	NA	NA	NA	NA	NA	not de
30	ENSG00000207389	RNU1-4	c1_7,c1_33,c1_200	no	NA	NA	NA	NA	NA	not de
31	ENSG00000273709	NA	c1_2	no	NA	NA	NA	NA	NA	not de
32	ENSG00000274062	NA	c1_2	no	NA	NA	NA	NA	NA	not de
33	ENSG00000274224	NA	c1_2,c1_16,c1_134,c1_383	no	NA	NA	NA	NA	NA	not de
34	ENSG00000274046	NA	c1_11	no	NA	NA	NA	NA	NA	not de
35	ENSG00000274432	NA	c1_2	no	NA	NA	NA	NA	NA	not de
36	ENSG00000273730	NA	c1_2	no	NA	NA	NA	NA	NA	not de
37	ENSG00000274482	NA	c1_2,c1_16,c1_134,c1_383	no	NA	NA	NA	NA	NA	not de
38	ENSG00000274917	RNA5-8SN5	c1_2	no	NA	NA	NA	NA	NA	not de
39	ENSG00000274585	RNU2-1	c1_2	no	NA	NA	NA	NA	NA	not de
40	ENSG00000274862	NA	c1_2	no	NA	NA	NA	NA	NA	not de
41	ENSG00000275215	NA	c1_2	no	NA	NA	NA	NA	NA	not de
42	ENSG00000275209	NA	c1_2,c1_16,c1_134,c1_383	no	NA	NA	NA	NA	NA	not de
43	ENSG00000274790	NA	c1_11	no	NA	NA	NA	NA	NA	not de
44	ENSG00000275219	NA	c1_2	no	NA	NA	NA	NA	NA	not de
45	ENSG00000274804	NA	c1_7,c1_40,c1_231,c1_456,c1_584	no	NA	NA	NA	NA	NA	not de
46	ENSG00000276736	NA	c1_2	no	NA	NA	NA	NA	NA	not de
47	ENSG00000277048	NA	c1_2	no	NA	NA	NA	NA	NA	not de
48	ENSG00000276924	NA	c1_7,c1_40,c1_231,c1_456,c1_584	no	NA	NA	NA	NA	NA	not de
49	ENSG00000276546	NA	c1_11	no	NA	NA	NA	NA	NA	not de
50	ENSG00000276402	NA	c1_2,c1_16,c1_134,c1_383	no	NA	NA	NA	NA	NA	not de
51	ENSG00000275757	NA	c1_2	no	NA	NA	NA	NA	NA	not de
52	ENSG00000277145	NA	c1_7,c1_40,c1_231,c1_456,c1_584	no	NA	NA	NA	NA	NA	not de
53	ENSG00000274484	NA	c1_11	no	NA	NA	NA	NA	NA	not de
54	ENSG00000275616	NA	c1_2	no	NA	NA	NA	NA	NA	not de
55	ENSG00000276596	NA	c1_2	no	NA	NA	NA	NA	NA	not de
56	ENSG00000276700	NA	c1_2	no	NA	NA	NA	NA	NA	not de
57	ENSG00000277739	NA	c1_2	no	NA	NA	NA	NA	NA	not de
58	ENSG00000277765	NA	c1_7,c1_40,c1_231,c1_456,c1_584	no	NA	NA	NA	NA	NA	not de
59	ENSG00000277903	NA	c1_2	no	NA	NA	NA	NA	NA	not de
60	ENSG00000277644	NA	c1_2,c1_16,c1_134,c1_383	no	NA	NA	NA	NA	NA	not de
61	ENSG00000206625	RNU6-1	c1_11,c1_111,c1_340	no	NA	NA	NA	NA	NA	not de
62	ENSG00000206965	RNU6-5P	c1_11,c1_111,c1_340	no	NA	NA	NA	NA	NA	not de
63	ENSG00000206706	NA	c1_7,c1_36	no	NA	NA	NA	NA	NA	not de
64	ENSG00000252149	RNA5SP315	c1_11,c1_111,c1_338,c1_505	no	NA	NA	NA	NA	NA	not de
65	ENSG00000199038	MIR210	c1_11	no	NA	NA	NA	NA	NA	not de
66	ENSG00000137818	RPLP1	c1_2,c1_16,c1_134,c1_383,c1_547	no	NA	NA	NA	NA	NA	not de
67	ENSG00000177600	RPLP2	c1_2,c1_16,c1_134,c1_383,c1_547	no	NA	NA	NA	NA	NA	not de
68	ENSG00000164054	SHISA5	c1_2,c1_15,c1_118,c1_358	no	NA	NA	NA	NA	NA	down
69	ENSG00000130255	RPL36	c1_2,c1_16,c1_134,c1_383,c1_547	no	NA	NA	NA	NA	NA	not de
70	ENSG00000115268	RPS15	c1_2,c1_16,c1_134,c1_383,c1_548	no	NA	NA	NA	NA	NA	not de
71	ENSG00000175756	AURKAIP1	c1_2,c1_16,c1_134,c1_383,c1_548	no	NA	NA	NA	NA	NA	not de
72	ENSG00000105669	COPE	c1_2,c1_16,c1_134,c1_383,c1_548	no	NA	NA	NA	NA	NA	not de
73	ENSG00000063241	ISOC2	c1_2,c1_16,c1_134,c1_383,c1_548	no	NA	NA	NA	NA	NA	down
74	ENSG00000103502	CDIPT	c1_2,c1_15,c1_119	no	NA	NA	yes	NA	NA	up
75	ENSG00000196136	SERPINA3	c1_2,c1_17,c1_137,c1_396	no	NA	NA	NA	NA	NA	not de
76	ENSG00000107404	DVL1	c1_2,c1_16,c1_134,c1_383,c1_548	no	NA	NA	NA	NA	NA	not de
77	ENSG00000167526	RPL13	c1_2,c1_16,c1_134,c1_383,c1_547	no	NA	NA	NA	NA	NA	not de
78	ENSG00000125652	ALKBH7	c1_2,c1_16,c1_134,c1_383,c1_547	no	NA	NA	NA	NA	NA	not de
79	ENSG00000126062	TMEM115	c1_2,c1_15,c1_118,c1_358	no	NA	NA	NA	NA	NA	not de
80	ENSG00000159069	FBXW5	c1_2,c1_15,c1_118,c1_358	c1_2,c1_15,c1_118,c1_358	NA	NA	NA	NA	NA	not de
81	ENSG00000130382	MLLT1	c1_2,c1_15,c1_118,c1_359	c1_359	NA	NA	NA	NA	NA	not de
82	ENSG00000101439	CST3	c1_2,c1_16,c1_134,c1_384,c1_553	no	NA	NA	NA	NA	NA	up
83	ENSG00000257060	NA	c1_8,c1_53	no	NA	NA	NA	NA	NA	not de
84	ENSG00000125656	CLPP	c1_2,c1_16,c1_134,c1_383,c1_548	no	NA	NA	NA	NA	NA	not de
85	ENSG00000131899	LLGL1	c1_2,c1_15,c1_118,c1_359	no	NA	NA	NA	NA	NA	not de
86	ENSG00000169100	SLC25A6	c1_2,c1_16,c1_134,c1_383,c1_547	no	NA	NA	NA	yes	NA	not de
87	ENSG00000105193	RPS16	c1_2,c1_16,c1_134,c1_383,c1_547	no	pos HbA1c, neg ins	NA	NA	NA	NA	down
88	ENSG00000128185	DGCR6L	c1_2,c1_16,c1_134,c1_385,c1_555,c1_620	no	NA	NA	NA	NA	NA	not de
89	ENSG00000164692	COL1A2	c1_2,c1_18,c1_140,c1_399,c1_564	c1_564	NA	NA	NA	NA	NA	not de
90	ENSG00000130305	NSUN5	c1_2,c1_15,c1_118,c1_359	no	NA	NA	NA	NA	NA	down
91	ENSG00000127445	PIN1	c1_2,c1_16,c1_134,c1_385,c1_555,c1_618	no	NA	TF	NA	NA	NA	not de
92	ENSG00000126903	SLC10A3	c1_2,c1_15,c1_118,c1_359	no	NA	NA	NA	yes	NA	up
93	ENSG00000179271	GADD45GIP1	c1_2,c1_16,c1_134,c1_383,c1_548	c1_2,c1_16,c1_134,c1_383,c1_548	NA	NA	NA	NA	NA	not de
94	ENSG00000274012	RN7SL2	c1_2,c1_16,c1_134,c1_383,c1_547	no	NA	NA	NA	NA	NA	down
95	ENSG00000116685	KIAA2013	c1_2,c1_16,c1_134,c1_384,c1_553	no	NA	NA	NA	NA	NA	up
96	ENSG00000182154	MRPL41	c1_2,c1_16,c1_134,c1_383,c1_548	no	NA	NA	NA	NA	NA	not de
97	ENSG00000140988	RPS2	c1_2,c1_16,c1_134,c1_383,c1_547	no	NA	NA	NA	NA	NA	not de
98	ENSG00000232684	ATP11A-AS1	c1_2,c1_14,c1_116	no	NA	NA	NA	NA	NA	not de
99	ENSG00000103363	ELOB	c1_2,c1_15,c1_120,c1_367	no	NA	NA	NA	NA	NA	not de
100	ENSG00000128228	SDF2L1	c1_2,c1_16,c1_134,c1_384,c1_553	no	NA	NA	NA	NA	NA	not de
101	ENSG00000099795	NDUFB7	c1_2,c1_15,c1_118,c1_358	no	NA	NA	NA	NA	NA	not de
102	ENSG00000013306	SLC25A39	c1_2,c1_15,c1_118,c1_358	no	NA	NA	NA	yes	NA	up
103	ENSG00000123989	CHPF	c1_2,c1_16,c1_134,c1_385,c1_555,c1_618	no	NA	NA	yes	NA	NA	up
104	ENSG00000109475	RPL34	c1_2,c1_19,c1_145,c1_405	no	NA	NA	NA	NA	NA	down
105	ENSG00000007520	TSR3	c1_2,c1_16,c1_134,c1_383,c1_548	no	NA	NA	NA	NA	NA	up
106	ENSG00000170638	TRABD	c1_2,c1_20,c1_147	no	NA	NA	NA	NA	NA	not de
107	ENSG00000063245	EPN1	c1_2,c1_15,c1_118,c1_360	no	NA	NA	NA	NA	NA	not de
108	ENSG00000060069	CTDP1	c1_2,c1_15,c1_118,c1_360	no	NA	NA	NA	NA	NA	not de
109	ENSG00000171148	TADA3	c1_2,c1_15,c1_118,c1_359	no	NA	NA	NA	NA	NA	not de
110	ENSG00000129968	ABHD17A	c1_2,c1_16,c1_134,c1_385,c1_555,c1_620	no	NA	NA	NA	NA	NA	up
111	ENSG00000076924	XAB2	c1_2,c1_15,c1_118,c1_358	no	NA	NA	NA	NA	NA	not de
112	ENSG00000125995	ROMO1	c1_2,c1_16,c1_134,c1_385,c1_556	no	NA	NA	NA	NA	NA	not de
113	ENSG00000141552	ANAPC11	c1_2,c1_16,c1_134,c1_385,c1_555	no	NA	NA	NA	NA	NA	not de
114	ENSG00000136830	FAM129B	c1_2,c1_20,c1_148,c1_407	c1_148,c1_407	NA	NA	NA	NA	NA	not de
115	ENSG00000236817	NA	c1_2,c1_14,c1_116	no	NA	NA	NA	NA	NA	not de
116	ENSG00000183011	NAA38	c1_2,c1_16,c1_134,c1_385,c1_555,c1_620	no	NA	NA	NA	NA	NA	not de
117	ENSG00000101997	CCDC22	c1_2,c1_15,c1_118,c1_359	no	NA	NA	NA	NA	NA	not de
118	ENSG00000242221	PSG2	c1_2,c1_14,c1_116	no	NA	NA	NA	NA	NA	not de
119	ENSG00000119333	WDR34	c1_2,c1_15,c1_119	c1_119	NA	NA	NA	NA	NA	not de
120	ENSG00000115386	REG1A	c1_3	no	NA	NA	NA	NA	NA	not de
121	ENSG00000178605	GTPBP6	c1_2,c1_16,c1_134,c1_383,c1_548	no	NA	NA	NA	NA	NA	up
122	ENSG00000170619	COMMD5	c1_2,c1_16,c1_134,c1_383,c1_548	no	NA	NA	NA	NA	NA	not de
123	ENSG00000130313	PGLS	c1_2,c1_16,c1_134,c1_383,c1_547	no	NA	NA	yes	NA	NA	up
124	ENSG00000105290	APLP1	c1_2,c1_21,c1_152,c1_409	no	neg HbA1c, pos ins	NA	NA	NA	NA	up
125	ENSG00000103266	STUB1	c1_2,c1_16,c1_134,c1_383,c1_548	no	NA	NA	NA	NA	NA	up
126	ENSG00000105364	MRPL4	c1_2,c1_15,c1_118,c1_359	no	NA	NA	NA	NA	NA	not de
127	ENSG00000091704	CPA1	c1_3	no	NA	NA	yes	NA	NA	not de
128	ENSG00000126254	RBM42	c1_2,c1_16,c1_134,c1_383,c1_548	no	NA	NA	NA	NA	NA	not de
129	ENSG00000168101	NUDT16L1	c1_2,c1_15,c1_119	no	NA	NA	NA	NA	NA	not de
130	ENSG00000142186	SCYL1	c1_2,c1_15,c1_118,c1_359	no	NA	NA	NA	NA	NA	not de
131	ENSG00000177700	POLR2L	c1_2,c1_16,c1_134,c1_383,c1_548	no	NA	NA	NA	NA	NA	not de
132	ENSG00000233276	GPX1	c1_2,c1_16,c1_134,c1_383,c1_548	no	NA	NA	yes	NA	NA	not de
133	ENSG00000110958	PTGES3	c1_7,c1_32,c1_190	no	NA	NA	NA	NA	NA	not de
134	ENSG00000145912	NHP2	c1_2,c1_16,c1_134,c1_383,c1_548	no	NA	NA	NA	NA	NA	not de
135	ENSG00000089693	MLF2	c1_2,c1_15,c1_118,c1_361	no	NA	NA	NA	NA	NA	not de
136	ENSG00000229119	NA	c1_2,c1_16,c1_134,c1_383,c1_547	no	NA	NA	NA	NA	NA	not de
137	ENSG00000167775	CD320	c1_2,c1_16,c1_134,c1_385,c1_555,c1_618	no	NA	NA	NA	NA	NA	not de
138	ENSG00000166189	HPS6	c1_2,c1_15,c1_118,c1_358	no	NA	NA	NA	NA	NA	up
139	ENSG00000137166	FOXP4	c1_2,c1_21,c1_155	no	neg HbA1c, pos ins	TF	NA	NA	NA	not de
140	ENSG00000120696	KBTBD7	c1_8,c1_54,c1_260	no	NA	NA	NA	NA	NA	not de
141	ENSG00000160113	NR2F6	c1_2,c1_15,c1_119	no	NA	TF	NA	NA	NA	up
142	ENSG00000171557	FGG	c1_2,c1_17,c1_137,c1_396	no	NA	NA	NA	NA	NA	down
143	ENSG00000130489	SCO2	c1_2,c1_20,c1_147	no	NA	NA	NA	NA	NA	down
144	ENSG00000165915	SLC39A13	c1_2,c1_15,c1_118,c1_358	no	NA	NA	NA	yes	NA	up
145	ENSG00000168925	CTRB1	c1_9,c1_88	no	NA	NA	yes	NA	NA	up
146	ENSG00000164896	FASTK	c1_2,c1_15,c1_119	no	NA	NA	NA	NA	NA	not de
147	ENSG00000228697	NA	c1_2,c1_14,c1_116	no	NA	NA	NA	NA	NA	not de
148	ENSG00000008382	MPND	c1_2,c1_15,c1_119	no	NA	NA	NA	NA	NA	not de
149	ENSG00000134871	COL4A2	c1_2,c1_18,c1_141,c1_401	no	NA	NA	NA	NA	NA	not de
150	ENSG00000255030	OR8B5P	c1_2,c1_14,c1_116	no	NA	NA	NA	NA	NA	not de
151	ENSG00000107949	BCCIP	c1_7,c1_37,c1_214	no	NA	NA	NA	NA	NA	not de
152	ENSG00000161671	EMC10	c1_2,c1_21,c1_153,c1_411	c1_153,c1_411	NA	NA	NA	NA	NA	not de
153	ENSG00000275930	NA	c1_11,c1_111,c1_345,c1_511,c1_604	no	NA	NA	NA	NA	NA	not de
154	ENSG00000004779	NDUFAB1	c1_7,c1_35,c1_208	c1_208	NA	NA	NA	NA	NA	not de
155	ENSG00000111775	COX6A1	c1_2,c1_16,c1_134,c1_385,c1_556	no	NA	NA	yes	NA	NA	not de
156	ENSG00000099624	ATP5F1D	c1_2,c1_15,c1_118,c1_359	no	NA	NA	NA	NA	NA	up
157	ENSG00000178896	EXOSC4	c1_2,c1_16,c1_134,c1_383,c1_548	no	NA	NA	NA	NA	NA	not de
158	ENSG00000186350	RXRA	c1_2,c1_15,c1_118,c1_359	no	NA	TF	NA	NA	NA	not de
159	ENSG00000174938	SEZ6L2	c1_2,c1_21,c1_155	no	neg HbA1c, pos ins	NA	NA	NA	NA	not de
160	ENSG00000160877	NACC1	c1_2,c1_15,c1_118,c1_359	no	NA	NA	NA	NA	NA	not de
161	ENSG00000165732	DDX21	c1_7,c1_37,c1_215,c1_448	no	NA	NA	NA	NA	NA	down
162	ENSG00000111678	C12orf57	c1_2,c1_16,c1_134,c1_383,c1_548	no	NA	NA	NA	NA	NA	not de
163	ENSG00000052344	PRSS8	c1_2,c1_17,c1_136	no	NA	NA	NA	NA	NA	down
164	ENSG00000126432	PRDX5	c1_2,c1_16,c1_134,c1_385,c1_556	no	NA	NA	NA	NA	NA	not de
165	ENSG00000173153	ESRRA	c1_2,c1_20,c1_147	c1_2,c1_20,c1_147	NA	TF	NA	NA	NA	not de
166	ENSG00000130193	THEM6	c1_2,c1_15,c1_118,c1_358	no	NA	NA	NA	NA	NA	not de
167	ENSG00000099800	TIMM13	c1_2,c1_16,c1_134,c1_383,c1_548	no	NA	NA	NA	NA	NA	not de
168	ENSG00000106400	ZNHIT1	c1_2,c1_16,c1_134,c1_383,c1_548	no	NA	NA	NA	NA	NA	not de
169	ENSG00000268510	IFNL3P1	c1_2,c1_14,c1_116	no	NA	NA	NA	NA	NA	not de
170	ENSG00000188807	TMEM201	c1_2,c1_15,c1_118,c1_360	no	NA	NA	NA	NA	NA	not de
171	ENSG00000271383	NBPF19	c1_10,c1_98	no	NA	NA	NA	NA	NA	not de
172	ENSG00000219507	FTH1P8	c1_2,c1_16,c1_134,c1_386,c1_558	c1_558	NA	NA	NA	NA	NA	not de
173	ENSG00000142789	CELA3A	c1_3	no	NA	NA	NA	NA	NA	not de
174	ENSG00000126603	GLIS2	c1_2,c1_15,c1_123	no	neg HbA1c, pos ins	TF	NA	NA	NA	up
175	ENSG00000172809	RPL38	c1_2,c1_16,c1_134,c1_383,c1_547	no	NA	NA	NA	NA	NA	down
176	ENSG00000176101	SSNA1	c1_2,c1_15,c1_118,c1_359	no	NA	NA	NA	NA	NA	up
177	ENSG00000131495	NDUFA2	c1_2,c1_16,c1_134,c1_385,c1_556	no	NA	NA	NA	NA	NA	down
178	ENSG00000074071	MRPS34	c1_2,c1_16,c1_134,c1_386,c1_559	no	NA	NA	NA	NA	NA	up
179	ENSG00000213599	SLX1A-SULT1A3	c1_11,c1_111,c1_339,c1_507,c1_601	no	NA	NA	NA	NA	NA	not de
180	ENSG00000116962	NID1	c1_2,c1_18,c1_143,c1_403	no	NA	NA	NA	NA	NA	not de
181	ENSG00000174917	C19orf70	c1_2,c1_16,c1_134,c1_385,c1_556	no	NA	NA	NA	NA	NA	not de
182	ENSG00000008735	MAPK8IP2	c1_2,c1_21,c1_155	c1_2,c1_21,c1_155	NA	NA	NA	NA	NA	up
183	ENSG00000149541	B3GAT3	c1_2,c1_16,c1_134,c1_385,c1_555,c1_620	c1_620	NA	NA	yes	NA	NA	not de
184	ENSG00000136840	ST6GALNAC4	c1_2,c1_20,c1_147	no	NA	NA	yes	NA	NA	down
185	ENSG00000210127	MT-TA	c1_7,c1_38,c1_218	no	NA	NA	NA	NA	NA	not de
186	ENSG00000173801	JUP	c1_2,c1_20,c1_148,c1_407,c1_569	c1_569	NA	NA	NA	NA	NA	not de
187	ENSG00000126768	TIMM17B	c1_2,c1_16,c1_134,c1_385,c1_556	no	NA	NA	NA	NA	NA	not de
188	ENSG00000177352	CCDC71	c1_2,c1_15,c1_118,c1_359	no	NA	NA	NA	NA	NA	down
189	ENSG00000167748	KLK1	c1_3	no	NA	NA	yes	NA	NA	not de
190	ENSG00000104976	SNAPC2	c1_2,c1_15,c1_118,c1_359	no	NA	TF	NA	NA	NA	not de
191	ENSG00000104979	C19orf53	c1_2,c1_16,c1_134,c1_385	no	NA	NA	NA	NA	NA	not de
192	ENSG00000169727	GPS1	c1_2,c1_15,c1_118,c1_359	no	NA	NA	NA	NA	NA	not de
193	ENSG00000175550	DRAP1	c1_2,c1_16,c1_134,c1_383,c1_548	no	NA	TF	NA	NA	NA	up
194	ENSG00000127580	WDR24	c1_2,c1_15,c1_118,c1_359	no	NA	NA	NA	NA	NA	not de
195	ENSG00000169689	CENPX	c1_2,c1_16,c1_134,c1_383,c1_548	no	NA	TF	NA	NA	NA	not de
196	ENSG00000162992	NEUROD1	c1_8,c1_55	no	neg HbA1c, pos ins	TF	NA	NA	yes	not de
197	ENSG00000280025	NA	c1_2,c1_14	no	NA	NA	NA	NA	NA	not de
198	ENSG00000198931	APRT	c1_2,c1_16,c1_134,c1_383,c1_547	no	NA	NA	yes	NA	NA	not de
199	ENSG00000135940	COX5B	c1_2,c1_16,c1_134,c1_383,c1_548	no	NA	NA	yes	NA	NA	down
200	ENSG00000183207	RUVBL2	c1_2,c1_15,c1_118,c1_359	no	NA	NA	NA	NA	NA	not de
201	ENSG00000100300	TSPO	c1_2,c1_20,c1_147	no	NA	NA	NA	NA	NA	not de
202	ENSG00000188986	NELFB	c1_2,c1_15,c1_118,c1_359	c1_2,c1_15,c1_118,c1_359	NA	NA	NA	NA	NA	up
203	ENSG00000260361	NA	c1_2,c1_14,c1_116	no	NA	NA	NA	NA	NA	not de
204	ENSG00000166925	TSC22D4	c1_2,c1_15,c1_118,c1_360	no	NA	NA	NA	NA	NA	not de
205	ENSG00000103152	MPG	c1_2,c1_15,c1_118,c1_359	no	NA	NA	yes	NA	NA	not de
206	ENSG00000104904	OAZ1	c1_2,c1_16,c1_134,c1_383,c1_548	no	NA	NA	NA	NA	NA	up
207	ENSG00000204983	PRSS1	c1_3	no	NA	NA	yes	NA	NA	not de
208	ENSG00000141086	CTRL	c1_3	no	NA	NA	NA	NA	NA	not de
209	ENSG00000149798	CDC42EP2	c1_2,c1_20,c1_148,c1_407,c1_569	no	NA	NA	NA	NA	NA	up
210	ENSG00000145916	RMND5B	c1_2,c1_15,c1_122	no	NA	NA	NA	NA	NA	not de
211	ENSG00000103126	AXIN1	c1_2,c1_15,c1_123	no	NA	NA	NA	NA	NA	not de
212	ENSG00000167969	ECI1	c1_2,c1_16,c1_134,c1_383,c1_548	no	NA	NA	yes	NA	NA	up
213	ENSG00000132128	LRRC41	c1_2,c1_15,c1_118,c1_361	no	NA	NA	NA	NA	NA	not de
214	ENSG00000170604	IRF2BP1	c1_2,c1_16,c1_134,c1_384,c1_553	no	NA	NA	NA	NA	NA	up
215	ENSG00000093010	COMT	c1_2,c1_16,c1_134,c1_385,c1_555	no	NA	NA	yes	NA	NA	not de
216	ENSG00000128626	MRPS12	c1_2,c1_16,c1_134,c1_383,c1_547	no	NA	NA	NA	NA	NA	down
217	ENSG00000006327	TNFRSF12A	c1_2,c1_16,c1_135,c1_393	no	NA	NA	NA	NA	NA	not de
218	ENSG00000178162	FAR2P2	c1_8,c1_56	no	NA	NA	NA	NA	NA	not de
219	ENSG00000142541	RPL13A	c1_9,c1_88	no	NA	NA	NA	NA	NA	not de
220	ENSG00000125912	NCLN	c1_2,c1_15,c1_118,c1_360	no	NA	NA	NA	NA	NA	not de
221	ENSG00000055950	MRPL43	c1_2,c1_16,c1_134,c1_389	no	NA	NA	NA	NA	NA	not de
222	ENSG00000091164	TXNL1	c1_7,c1_32,c1_190	no	NA	NA	NA	NA	NA	not de
223	ENSG00000018236	CNTN1	c1_8,c1_62	no	NA	NA	NA	NA	NA	up
224	ENSG00000173465	SSSCA1	c1_2,c1_16,c1_134,c1_383,c1_548	no	NA	NA	NA	NA	NA	not de
225	ENSG00000070047	PHRF1	c1_2,c1_15,c1_118,c1_359	no	NA	NA	NA	NA	NA	not de
226	ENSG00000055118	KCNH2	c1_2,c1_21,c1_155	no	neg HbA1c, pos ins	NA	NA	yes	NA	up
227	ENSG00000264614	MIR5588	c1_2,c1_14,c1_116	no	NA	NA	NA	NA	NA	not de
228	ENSG00000065054	SLC9A3R2	c1_2,c1_16,c1_134,c1_383,c1_548	no	NA	NA	NA	NA	NA	not de
229	ENSG00000111206	FOXM1	c1_2,c1_18,c1_142	no	NA	TF	NA	NA	NA	up
230	ENSG00000108528	SLC25A11	c1_2,c1_15,c1_118,c1_359	no	NA	NA	NA	yes	NA	down
231	ENSG00000183751	TBL3	c1_2,c1_15,c1_118,c1_359	no	NA	NA	NA	NA	NA	not de
232	ENSG00000141858	SAMD1	c1_2,c1_15,c1_118,c1_359	no	NA	NA	NA	NA	NA	not de
233	ENSG00000106211	HSPB1	c1_2,c1_20,c1_147	no	NA	NA	NA	NA	NA	up
234	ENSG00000122971	ACADS	c1_2,c1_15,c1_118,c1_358	no	NA	NA	yes	NA	NA	not de
235	ENSG00000182872	RBM10	c1_2,c1_15,c1_122	no	NA	NA	NA	NA	NA	not de
236	ENSG00000210135	MT-TN	c1_7,c1_38,c1_218	no	NA	NA	NA	NA	NA	not de
237	ENSG00000186577	SMIM29	c1_2,c1_16,c1_134,c1_385,c1_556	no	NA	NA	NA	NA	NA	not de
238	ENSG00000091009	RBM27	c1_7,c1_39,c1_221	no	NA	NA	NA	NA	NA	not de
239	ENSG00000100142	POLR2F	c1_2,c1_16,c1_134,c1_383,c1_548	no	NA	NA	NA	NA	NA	not de
240	ENSG00000172354	GNB2	c1_2,c1_15,c1_118,c1_358	no	NA	NA	NA	NA	NA	up
241	ENSG00000115286	NDUFS7	c1_2,c1_16,c1_134,c1_385,c1_555	no	NA	NA	NA	NA	NA	not de
242	ENSG00000273977	NA	c1_2,c1_16,c1_134,c1_383	no	NA	NA	NA	NA	NA	not de
243	ENSG00000142615	CELA2A	c1_3	no	NA	NA	yes	NA	NA	not de
244	ENSG00000142327	RNPEPL1	c1_2,c1_16,c1_134,c1_383,c1_547	no	NA	NA	yes	NA	NA	not de
245	ENSG00000103995	CEP152	c1_2,c1_14,c1_116	no	NA	NA	NA	NA	NA	not de
246	ENSG00000142634	EFHD2	c1_2,c1_16,c1_134,c1_383,c1_547	no	NA	NA	NA	NA	NA	up
247	ENSG00000196205	EEF1A1P5	c1_2,c1_22,c1_157	no	NA	NA	NA	NA	NA	not de
248	ENSG00000071889	FAM3A	c1_2,c1_16,c1_134,c1_383,c1_548	no	NA	NA	NA	NA	NA	not de
249	ENSG00000105372	RPS19	c1_9,c1_88	no	NA	NA	NA	NA	NA	down
250	ENSG00000132688	NES	c1_2,c1_23,c1_160,c1_415	no	NA	NA	NA	NA	NA	not de
251	ENSG00000011451	WIZ	c1_2,c1_15,c1_118,c1_359	no	NA	TF	NA	NA	NA	not de
252	ENSG00000204388	HSPA1B	c1_2,c1_15,c1_122	no	NA	NA	NA	NA	NA	not de
253	ENSG00000108639	SYNGR2	c1_2,c1_15,c1_118,c1_359	no	NA	NA	NA	NA	NA	up
254	ENSG00000125611	CHCHD5	c1_2,c1_16,c1_134,c1_385,c1_555,c1_620	no	NA	NA	NA	NA	NA	not de
255	ENSG00000148362	PAXX	c1_2,c1_15,c1_119	no	NA	NA	NA	NA	NA	up
256	ENSG00000105701	FKBP8	c1_2,c1_21,c1_153,c1_411	no	NA	NA	NA	NA	NA	not de
257	ENSG00000240549	THOC7-AS1	c1_2,c1_14,c1_116	no	NA	NA	NA	NA	NA	not de
258	ENSG00000182196	ARL6IP4	c1_2,c1_16,c1_134,c1_385,c1_555,c1_620	no	NA	NA	NA	NA	NA	up
259	ENSG00000115756	HPCAL1	c1_2,c1_15,c1_118,c1_358	no	NA	NA	NA	NA	NA	up
260	ENSG00000173456	RNF26	c1_2,c1_15,c1_118,c1_361	c1_361	NA	NA	NA	NA	NA	not de
261	ENSG00000069998	HDHD5	c1_2,c1_15,c1_118,c1_359	no	NA	NA	NA	NA	NA	not de
262	ENSG00000100304	TTLL12	c1_2,c1_15,c1_118,c1_359	no	NA	NA	NA	NA	NA	up
263	ENSG00000112667	DNPH1	c1_2,c1_16,c1_134,c1_383,c1_548	no	NA	NA	NA	NA	NA	not de
264	ENSG00000101220	C20orf27	c1_2,c1_16,c1_134,c1_383,c1_548	no	NA	NA	NA	NA	NA	down
265	ENSG00000130520	LSM4	c1_2,c1_16,c1_134,c1_386,c1_559	no	NA	NA	NA	NA	NA	not de
266	ENSG00000067334	DNTTIP2	c1_7,c1_40,c1_230	no	NA	NA	NA	NA	NA	not de
267	ENSG00000140274	DUOXA2	c1_10,c1_99	no	NA	NA	NA	NA	NA	down
268	ENSG00000168286	THAP11	c1_2,c1_16,c1_134,c1_384,c1_553	no	NA	TF	NA	NA	NA	not de
269	ENSG00000027847	B4GALT7	c1_2,c1_15,c1_118,c1_359	no	NA	NA	yes	NA	NA	not de
270	ENSG00000104529	EEF1D	c1_2,c1_16,c1_134,c1_383,c1_547	no	pos HbA1c, neg ins	NA	NA	NA	NA	not de
271	ENSG00000173486	FKBP2	c1_2,c1_21,c1_153,c1_411	no	neg HbA1c, pos ins	NA	NA	NA	NA	up
272	ENSG00000002330	BAD	c1_2,c1_15,c1_119	no	NA	NA	NA	NA	NA	not de
273	ENSG00000162729	IGSF8	c1_2,c1_15,c1_118,c1_358	no	NA	NA	NA	NA	NA	not de
274	ENSG00000196700	ZNF512B	c1_2,c1_15,c1_124,c1_374,c1_538	no	NA	TF	NA	NA	NA	not de
275	ENSG00000162585	FAAP20	c1_2,c1_15,c1_118,c1_358	no	NA	NA	NA	NA	NA	up
276	ENSG00000107862	GBF1	c1_12,c1_113,c1_349,c1_516	no	NA	NA	NA	NA	NA	down
277	ENSG00000143774	GUK1	c1_2,c1_16,c1_134,c1_385,c1_555,c1_620	no	NA	NA	yes	NA	NA	up
278	ENSG00000179403	VWA1	c1_2,c1_15,c1_118,c1_358	no	NA	NA	NA	NA	NA	up
279	ENSG00000106588	PSMA2	c1_7,c1_40,c1_232,c1_461	no	NA	NA	NA	NA	NA	not de
280	ENSG00000153002	CPB1	c1_3	no	NA	NA	yes	NA	NA	not de
281	ENSG00000171130	ATP6V0E2	c1_2,c1_21,c1_155	no	NA	NA	NA	NA	NA	not de
282	ENSG00000143793	C1orf35	c1_2,c1_15,c1_119	no	NA	NA	NA	NA	NA	not de
283	ENSG00000076201	PTPN23	c1_2,c1_15,c1_124,c1_374,c1_538	no	NA	NA	NA	NA	NA	not de
284	ENSG00000110717	NDUFS8	c1_2,c1_16,c1_134,c1_383,c1_549	c1_549	NA	NA	yes	NA	NA	not de
285	ENSG00000068001	HYAL2	c1_2,c1_15,c1_118,c1_359	no	NA	NA	NA	NA	NA	not de
286	ENSG00000163931	TKT	c1_2,c1_20,c1_147	no	NA	NA	yes	NA	NA	down
287	ENSG00000113387	SUB1	c1_7,c1_40,c1_233	no	NA	NA	NA	NA	NA	not de
288	ENSG00000160404	TOR2A	c1_2,c1_16,c1_134,c1_383,c1_548	no	NA	NA	NA	NA	NA	not de
289	ENSG00000100580	TMED8	c1_8,c1_59,c1_265	c1_265	NA	NA	NA	NA	NA	down
290	ENSG00000152082	MZT2B	c1_2,c1_16,c1_134,c1_383,c1_548	no	NA	NA	NA	NA	NA	up
291	ENSG00000102996	MMP15	c1_2,c1_15,c1_118,c1_358	no	NA	NA	NA	NA	NA	not de
292	ENSG00000165912	PACSIN3	c1_2,c1_20,c1_147	no	NA	NA	NA	NA	NA	not de
293	ENSG00000146109	ABT1	c1_2,c1_16,c1_134,c1_383,c1_548	no	NA	NA	NA	NA	NA	not de
294	ENSG00000101152	DNAJC5	c1_2,c1_15,c1_123	no	NA	NA	NA	NA	NA	not de
295	ENSG00000101216	GMEB2	c1_2,c1_15,c1_118,c1_360	no	NA	TF	NA	NA	NA	up
296	ENSG00000133243	BTBD2	c1_2,c1_15,c1_118,c1_359	no	NA	NA	NA	NA	NA	not de
297	ENSG00000128309	MPST	c1_2,c1_20,c1_147	no	NA	NA	yes	NA	NA	not de
298	ENSG00000109089	CDR2L	c1_2,c1_20,c1_148	no	NA	NA	NA	NA	NA	not de
299	ENSG00000158545	ZC3H18	c1_2,c1_15,c1_122	no	NA	NA	NA	NA	NA	not de
300	ENSG00000142669	SH3BGRL3	c1_2,c1_16,c1_135,c1_393	no	NA	NA	NA	NA	NA	not de
301	ENSG00000101400	SNTA1	c1_2,c1_21,c1_155	no	NA	NA	NA	NA	NA	not de
302	ENSG00000079462	PAFAH1B3	c1_2,c1_15,c1_119	no	NA	NA	NA	NA	NA	not de
303	ENSG00000167797	CDK2AP2	c1_2,c1_20,c1_147	no	NA	NA	NA	NA	NA	not de
304	ENSG00000133895	MEN1	c1_2,c1_15,c1_122	no	NA	NA	NA	NA	NA	not de
305	ENSG00000072832	CRMP1	c1_8,c1_60	c1_8,c1_60	neg HbA1c, pos ins	NA	NA	NA	NA	up
306	ENSG00000166448	TMEM130	c1_2,c1_14,c1_116	no	NA	NA	NA	NA	NA	up
307	ENSG00000119242	CCDC92	c1_2,c1_15,c1_118,c1_361	no	NA	NA	NA	NA	NA	up
308	ENSG00000090273	NUDC	c1_2,c1_15,c1_121,c1_370,c1_537,c1_616	no	NA	NA	NA	NA	NA	down
309	ENSG00000167967	E4F1	c1_2,c1_15,c1_118,c1_358	no	NA	TF	NA	NA	NA	not de
310	ENSG00000079432	CIC	c1_2,c1_15,c1_118,c1_362	no	NA	TF	NA	NA	NA	not de
311	ENSG00000125534	PPDPF	c1_2,c1_15,c1_118,c1_359	no	NA	NA	NA	NA	NA	not de
312	ENSG00000105699	LSR	c1_2,c1_20,c1_147	no	NA	NA	NA	NA	NA	not de
313	ENSG00000105171	POP4	c1_7,c1_40,c1_232,c1_461	no	NA	NA	NA	NA	NA	not de
314	ENSG00000131116	ZNF428	c1_2,c1_16,c1_134,c1_384,c1_553	no	NA	TF	NA	NA	NA	not de
315	ENSG00000119414	PPP6C	c1_7,c1_40,c1_232,c1_461	no	NA	NA	NA	NA	NA	not de
316	ENSG00000175467	SART1	c1_2,c1_15,c1_118,c1_360	no	NA	NA	NA	NA	NA	not de
317	ENSG00000100403	ZC3H7B	c1_2,c1_15,c1_124,c1_374,c1_538	no	NA	NA	NA	NA	NA	not de
318	ENSG00000107281	NPDC1	c1_2,c1_16,c1_134,c1_385,c1_555,c1_620	no	NA	NA	NA	NA	NA	up
319	ENSG00000165644	COMTD1	c1_2,c1_16,c1_134,c1_383,c1_547	no	NA	NA	NA	NA	NA	up
320	ENSG00000101460	MAP1LC3A	c1_2,c1_21,c1_154,c1_414	no	neg HbA1c, pos ins	NA	NA	NA	NA	up
321	ENSG00000127540	UQCR11	c1_2,c1_24,c1_164	no	NA	NA	NA	NA	NA	not de
322	ENSG00000023191	RNH1	c1_2,c1_15,c1_120,c1_367	no	NA	NA	NA	NA	NA	not de
323	ENSG00000148331	ASB6	c1_2,c1_15,c1_118,c1_359	no	NA	NA	NA	NA	NA	not de
324	ENSG00000166166	TRMT61A	c1_2,c1_15,c1_118,c1_360	no	NA	NA	NA	NA	NA	not de
325	ENSG00000103145	HCFC1R1	c1_2,c1_15,c1_119	no	NA	NA	NA	NA	NA	not de
326	ENSG00000166441	RPL27A	c1_9,c1_89,c1_301,c1_491,c1_595,c1_629	no	NA	NA	NA	NA	NA	not de
327	ENSG00000214485	RPL7P1	c1_2,c1_22,c1_157	c1_22,c1_157	NA	NA	NA	NA	NA	not de
328	ENSG00000154370	TRIM11	c1_2,c1_15,c1_118,c1_359	no	NA	NA	NA	NA	NA	not de
329	ENSG00000119431	HDHD3	c1_2,c1_20,c1_147	no	NA	NA	NA	NA	NA	not de
330	ENSG00000131508	UBE2D2	c1_7,c1_40,c1_232,c1_461	no	NA	NA	NA	NA	NA	not de
331	ENSG00000126391	FRMD8	c1_2,c1_20,c1_148,c1_407,c1_569	no	NA	NA	NA	NA	NA	not de
332	ENSG00000129355	CDKN2D	c1_2,c1_21,c1_155	no	NA	NA	NA	NA	NA	up
333	ENSG00000132003	ZSWIM4	c1_2,c1_20,c1_148,c1_407,c1_569	no	NA	NA	NA	NA	NA	not de
334	ENSG00000101210	EEF1A2	c1_2,c1_21,c1_155	no	NA	NA	NA	NA	NA	up
335	ENSG00000100239	PPP6R2	c1_2,c1_15,c1_124,c1_374,c1_538	no	NA	NA	NA	NA	NA	not de
336	ENSG00000122042	UBL3	c1_7,c1_42,c1_241,c1_470	no	NA	NA	NA	NA	NA	up
337	ENSG00000015479	MATR3	c1_7,c1_33,c1_194,c1_437	no	NA	NA	NA	NA	NA	not de
338	ENSG00000159792	PSKH1	c1_2,c1_15,c1_118,c1_358	no	NA	NA	NA	NA	NA	not de
339	ENSG00000160446	ZDHHC12	c1_2,c1_15,c1_118,c1_359	no	NA	NA	NA	NA	NA	not de
340	ENSG00000100216	TOMM22	c1_7,c1_40,c1_231,c1_455	no	NA	NA	NA	NA	NA	not de
341	ENSG00000103260	METRN	c1_2,c1_21,c1_155	no	NA	NA	NA	NA	NA	up
342	ENSG00000141456	PELP1	c1_2,c1_15,c1_118,c1_359	no	NA	NA	NA	NA	NA	not de
343	ENSG00000168542	COL3A1	c1_2,c1_18,c1_140,c1_399,c1_564	no	NA	NA	NA	NA	NA	not de
344	ENSG00000105640	RPL18A	c1_2,c1_16,c1_134,c1_383,c1_547	no	NA	NA	NA	NA	NA	down
345	ENSG00000104524	PYCR3	c1_2,c1_20,c1_147	no	NA	NA	yes	NA	NA	not de
346	ENSG00000084207	GSTP1	c1_2,c1_20,c1_147	no	NA	NA	yes	NA	NA	not de
347	ENSG00000109736	MFSD10	c1_2,c1_15,c1_118,c1_358	no	NA	NA	NA	NA	NA	not de
348	ENSG00000235173	HGH1	c1_2,c1_15,c1_122	no	NA	NA	NA	NA	NA	up
349	ENSG00000169627	BOLA2B	c1_2,c1_16,c1_134,c1_383	no	NA	NA	NA	NA	NA	not de
350	ENSG00000068438	FTSJ1	c1_2,c1_15,c1_121,c1_370,c1_536,c1_614	no	NA	NA	NA	NA	NA	down
351	ENSG00000100056	ESS2	c1_2,c1_15,c1_118,c1_358	no	NA	NA	NA	NA	NA	not de
352	ENSG00000120705	ETF1	c1_7,c1_37,c1_215,c1_449	no	NA	NA	NA	NA	NA	down
353	ENSG00000105447	GRWD1	c1_2,c1_16,c1_134,c1_383,c1_548	no	NA	NA	NA	NA	NA	not de
354	ENSG00000023734	STRAP	c1_7,c1_40,c1_232,c1_461	c1_7,c1_40,c1_232,c1_461	NA	NA	NA	NA	NA	not de
355	ENSG00000142273	CBLC	c1_2,c1_20,c1_147	no	NA	NA	NA	NA	NA	not de
356	ENSG00000177674	AGTRAP	c1_2,c1_20,c1_147	no	NA	NA	NA	NA	NA	not de
357	ENSG00000144579	CTDSP1	c1_2,c1_20,c1_148	no	NA	NA	NA	NA	NA	not de
358	ENSG00000041357	PSMA4	c1_9,c1_90,c1_305,c1_495	no	NA	NA	NA	NA	NA	down
359	ENSG00000187021	PNLIPRP1	c1_3	no	pos HbA1c, neg ins	NA	NA	NA	NA	not de
360	ENSG00000197457	STMN3	c1_2,c1_21,c1_155	no	NA	NA	NA	NA	NA	up
361	ENSG00000161016	RPL8	c1_2,c1_16,c1_134,c1_383,c1_547	no	pos HbA1c, neg ins	NA	NA	NA	NA	not de
362	ENSG00000240038	AMY2B	c1_3	no	NA	NA	yes	NA	NA	not de
363	ENSG00000164587	RPS14	c1_9,c1_88	no	NA	NA	NA	NA	NA	down
364	ENSG00000187498	COL4A1	c1_2,c1_18,c1_141,c1_401	no	NA	NA	NA	NA	NA	not de
365	ENSG00000167114	SLC27A4	c1_2,c1_15,c1_122,c1_373	c1_373	NA	NA	NA	yes	NA	not de
366	ENSG00000169972	PUSL1	c1_2,c1_16,c1_134,c1_383,c1_548	no	NA	NA	NA	NA	NA	not de
367	ENSG00000114767	RRP9	c1_2,c1_16,c1_135,c1_393	no	NA	NA	NA	NA	NA	not de
368	ENSG00000122034	GTF3A	c1_7,c1_40,c1_231,c1_456,c1_584	no	NA	TF	NA	NA	NA	not de
369	ENSG00000247363	NA	c1_2,c1_14	no	NA	NA	NA	NA	NA	not de
370	ENSG00000175416	CLTB	c1_2,c1_15,c1_121,c1_370,c1_537,c1_616	no	NA	NA	NA	NA	NA	up
371	ENSG00000183298	RPSAP19	c1_2,c1_22,c1_157	no	NA	NA	NA	NA	NA	not de
372	ENSG00000138326	RPS24	c1_2,c1_19	no	NA	NA	NA	NA	NA	down
373	ENSG00000100241	SBF1	c1_2,c1_15,c1_118,c1_359	no	NA	NA	NA	NA	NA	not de
374	ENSG00000130508	PXDN	c1_2,c1_18,c1_141,c1_401	no	NA	NA	NA	NA	NA	not de
375	ENSG00000179627	ZBTB42	c1_2,c1_20,c1_147	no	NA	TF	NA	NA	NA	not de
376	ENSG00000184967	NOC4L	c1_2,c1_15,c1_118,c1_359	no	NA	NA	NA	NA	NA	not de
377	ENSG00000073350	LLGL2	c1_2,c1_15,c1_125,c1_376	no	NA	NA	NA	NA	NA	not de
378	ENSG00000149091	DGKZ	c1_2,c1_15,c1_119	no	NA	NA	yes	NA	NA	up
379	ENSG00000214223	HNRNPA1P10	c1_2,c1_22,c1_157	no	NA	NA	NA	NA	NA	not de
380	ENSG00000150459	SAP18	c1_7,c1_40,c1_232,c1_461	no	NA	NA	NA	NA	NA	not de
381	ENSG00000114956	DGUOK	c1_2,c1_24,c1_164	no	NA	NA	yes	NA	NA	not de
382	ENSG00000106615	RHEB	c1_7,c1_40,c1_232,c1_461	no	NA	NA	NA	NA	NA	not de
383	ENSG00000172428	COPS9	c1_2,c1_16,c1_134,c1_385,c1_556	no	NA	NA	NA	NA	NA	not de
384	ENSG00000144406	UNC80	c1_8,c1_61,c1_269	no	NA	NA	NA	NA	NA	up
385	ENSG00000054148	PHPT1	c1_2,c1_15,c1_126,c1_379	no	NA	NA	yes	NA	NA	not de
386	ENSG00000210140	MT-TC	c1_7,c1_38,c1_218	no	NA	NA	NA	NA	NA	not de
387	ENSG00000073169	SELENOO	c1_2,c1_15,c1_118,c1_358	no	NA	NA	NA	NA	NA	not de
388	ENSG00000125970	RALY	c1_2,c1_16,c1_134,c1_383,c1_548	no	NA	NA	NA	NA	NA	not de
389	ENSG00000185803	SLC52A2	c1_2,c1_15,c1_118,c1_359	no	NA	NA	NA	yes	NA	not de
390	ENSG00000267259	ERVE-1	c1_10,c1_103,c1_327	no	NA	NA	NA	NA	NA	up
391	ENSG00000142156	COL6A1	c1_2,c1_18,c1_141,c1_401	no	NA	NA	NA	NA	NA	not de
392	ENSG00000048162	NOP16	c1_2,c1_16,c1_135,c1_393	no	pos HbA1c, neg ins	NA	NA	NA	NA	down
393	ENSG00000063244	U2AF2	c1_2,c1_15,c1_118,c1_359	no	NA	NA	NA	NA	NA	not de
394	ENSG00000179292	TMEM151A	c1_2,c1_21,c1_155	no	NA	NA	NA	NA	NA	not de
395	ENSG00000102981	PARD6A	c1_2,c1_16,c1_134,c1_385,c1_555,c1_618	no	NA	NA	NA	NA	NA	up
396	ENSG00000173369	C1QB	c1_2,c1_18,c1_141,c1_401	no	NA	NA	NA	NA	NA	not de
397	ENSG00000106803	SEC61B	c1_2,c1_16,c1_134,c1_383	no	NA	NA	NA	NA	NA	down
398	ENSG00000233927	RPS28	c1_2,c1_16,c1_134,c1_383,c1_547	no	NA	NA	NA	NA	NA	not de
399	ENSG00000108518	PFN1	c1_2,c1_20	no	NA	NA	NA	NA	NA	not de
400	ENSG00000179115	FARSA	c1_2,c1_15,c1_122	no	NA	NA	yes	NA	NA	down
401	ENSG00000106153	CHCHD2	c1_2,c1_16,c1_134,c1_383	no	NA	NA	NA	NA	NA	not de
402	ENSG00000108010	GLRX3	c1_7,c1_40,c1_231,c1_455	no	NA	NA	NA	NA	NA	not de
403	ENSG00000058729	RIOK2	c1_7,c1_40,c1_232,c1_461	no	NA	NA	NA	NA	NA	not de
404	ENSG00000140905	GCSH	c1_7,c1_40,c1_232,c1_461	no	NA	NA	NA	NA	NA	not de
405	ENSG00000130511	SSBP4	c1_2,c1_15,c1_119	no	NA	NA	NA	NA	NA	up
406	ENSG00000011260	UTP18	c1_7,c1_32,c1_190	no	NA	NA	NA	NA	NA	not de
407	ENSG00000119705	SLIRP	c1_7,c1_35,c1_208	no	NA	NA	NA	NA	NA	not de
408	ENSG00000114742	WDR48	c1_9,c1_89,c1_301	c1_9,c1_89,c1_301	NA	NA	NA	NA	NA	not de
409	ENSG00000167136	ENDOG	c1_2,c1_15,c1_119	no	NA	NA	NA	NA	NA	not de
410	ENSG00000102119	EMD	c1_2,c1_16,c1_134,c1_383,c1_548	no	NA	NA	NA	NA	NA	not de
411	ENSG00000121900	TMEM54	c1_2,c1_15,c1_118,c1_359	no	NA	NA	NA	NA	NA	up
412	ENSG00000111639	MRPL51	c1_7,c1_35,c1_209	no	NA	NA	NA	NA	NA	not de
413	ENSG00000234676	IFT74-AS1	c1_2,c1_14,c1_116	no	NA	NA	NA	NA	NA	not de
414	ENSG00000108561	C1QBP	c1_7,c1_40,c1_231,c1_455	no	NA	NA	NA	NA	NA	not de
415	ENSG00000134780	DAGLA	c1_2,c1_15,c1_118,c1_360	no	NA	NA	yes	NA	NA	not de
416	ENSG00000115233	PSMD14	c1_7,c1_37,c1_214	no	NA	NA	NA	NA	NA	not de
417	ENSG00000197324	LRP10	c1_2,c1_15,c1_118,c1_358	no	NA	NA	NA	NA	NA	not de
418	ENSG00000020129	NCDN	c1_2,c1_15,c1_118,c1_359	no	NA	NA	NA	NA	NA	not de
419	ENSG00000172336	POP7	c1_2,c1_16,c1_134,c1_383	no	NA	NA	NA	NA	NA	not de
420	ENSG00000136718	IMP4	c1_2,c1_16,c1_134,c1_383,c1_548	no	NA	NA	NA	NA	NA	not de
421	ENSG00000170892	TSEN34	c1_2,c1_15,c1_119	no	NA	NA	NA	NA	NA	not de
422	ENSG00000123064	DDX54	c1_2,c1_15,c1_118,c1_359	no	NA	NA	NA	NA	NA	not de
423	ENSG00000135473	PAN2	c1_11,c1_111,c1_339,c1_507,c1_601	c1_11,c1_111,c1_339,c1_507,c1_601	NA	NA	NA	NA	NA	not de
424	ENSG00000171858	RPS21	c1_9,c1_88	no	NA	NA	NA	NA	NA	down
425	ENSG00000157870	FAM213B	c1_2,c1_15,c1_119	no	NA	NA	yes	NA	NA	not de
426	ENSG00000105373	NOP53	c1_2,c1_16,c1_134,c1_383,c1_547	no	NA	NA	NA	NA	NA	up
427	ENSG00000164897	TMUB1	c1_2,c1_15,c1_118,c1_358	no	NA	NA	NA	NA	NA	up
428	ENSG00000103202	NME4	c1_2,c1_16,c1_134,c1_387	no	NA	NA	yes	NA	NA	up
429	ENSG00000152137	HSPB8	c1_10,c1_101,c1_321	no	NA	NA	NA	NA	NA	not de
430	ENSG00000137693	YAP1	c1_10,c1_98	no	NA	NA	NA	NA	NA	not de
431	ENSG00000124104	SNX21	c1_2,c1_15,c1_118,c1_359	no	NA	NA	NA	NA	NA	not de
432	ENSG00000053371	AKR7A2	c1_2,c1_16,c1_134,c1_387	c1_387	NA	NA	NA	NA	NA	up
433	ENSG00000125868	DSTN	c1_7,c1_40,c1_232,c1_461	no	NA	NA	NA	NA	NA	not de
434	ENSG00000132718	SYT11	c1_8,c1_62	no	neg HbA1c, pos ins	NA	NA	NA	NA	not de
435	ENSG00000175482	POLD4	c1_2,c1_20,c1_147	no	NA	NA	NA	NA	NA	not de
436	ENSG00000103043	VAC14	c1_2,c1_15,c1_118,c1_361	no	NA	NA	NA	NA	NA	not de
437	ENSG00000130706	ADRM1	c1_2,c1_16,c1_134,c1_383,c1_548	no	NA	NA	NA	NA	NA	not de
438	ENSG00000101084	RAB5IF	c1_7,c1_40,c1_231,c1_456	no	NA	NA	NA	NA	NA	not de
439	ENSG00000092096	SLC22A17	c1_2,c1_21,c1_155	no	NA	NA	NA	yes	NA	up
440	ENSG00000108309	RUNDC3A	c1_2,c1_21,c1_155	no	neg HbA1c, pos ins	NA	NA	NA	NA	not de
441	ENSG00000117691	NENF	c1_2,c1_24,c1_164	c1_164	NA	NA	NA	NA	NA	up
442	ENSG00000116675	DNAJC6	c1_8,c1_63,c1_271	c1_63,c1_271	neg HbA1c, pos ins	NA	NA	NA	NA	up
443	ENSG00000169860	P2RY1	c1_8,c1_63,c1_273	no	NA	NA	NA	NA	NA	not de
444	ENSG00000167173	C15orf39	c1_2,c1_15,c1_118,c1_359	no	NA	NA	NA	NA	NA	not de
445	ENSG00000011426	ANLN	c1_2,c1_18,c1_142	no	NA	NA	NA	NA	NA	not de
446	ENSG00000132819	RBM38	c1_2,c1_15,c1_118,c1_358	no	NA	NA	NA	NA	NA	not de
447	ENSG00000139351	SYCP3	c1_2,c1_14	no	NA	NA	NA	NA	NA	not de
448	ENSG00000101940	WDR13	c1_2,c1_15,c1_125,c1_376	no	NA	NA	NA	NA	NA	not de
449	ENSG00000160753	RUSC1	c1_2,c1_15,c1_118,c1_359	no	NA	NA	NA	NA	NA	not de
450	ENSG00000011422	PLAUR	c1_2,c1_16,c1_135,c1_393	no	NA	NA	NA	NA	NA	not de
451	ENSG00000171222	SCAND1	c1_2,c1_15,c1_118,c1_359	no	NA	NA	NA	NA	NA	not de
452	ENSG00000177954	RPS27	c1_9,c1_89,c1_301,c1_491,c1_594	no	NA	NA	NA	NA	NA	down
453	ENSG00000101182	PSMA7	c1_2,c1_16,c1_135,c1_393	no	NA	NA	NA	NA	NA	not de
454	ENSG00000114902	SPCS1	c1_2,c1_24,c1_164	no	NA	NA	NA	NA	NA	not de
455	ENSG00000157778	PSMG3	c1_2,c1_16,c1_134,c1_383,c1_548	no	NA	NA	NA	NA	NA	not de
456	ENSG00000077454	LRCH4	c1_2,c1_15,c1_124,c1_375,c1_540	c1_540	NA	NA	NA	NA	NA	not de
457	ENSG00000146066	HIGD2A	c1_2,c1_16,c1_134,c1_383,c1_548	no	NA	NA	NA	NA	NA	not de
458	ENSG00000089157	RPLP0	c1_2,c1_16,c1_134,c1_388	no	NA	NA	NA	NA	NA	down
459	ENSG00000134153	EMC7	c1_7,c1_40,c1_232,c1_461	no	NA	NA	NA	NA	NA	down
460	ENSG00000172270	BSG	c1_2,c1_21,c1_153,c1_411	no	NA	NA	NA	NA	NA	not de
461	ENSG00000104880	ARHGEF18	c1_2,c1_15,c1_118,c1_359	no	NA	NA	NA	NA	NA	not de
462	ENSG00000050555	LAMC3	c1_2,c1_23,c1_159	no	NA	NA	NA	NA	NA	not de
463	ENSG00000198355	PIM3	c1_2,c1_16,c1_134,c1_383,c1_548	no	NA	NA	NA	NA	NA	not de
464	ENSG00000066468	FGFR2	c1_10,c1_100,c1_317,c1_499	no	NA	NA	NA	NA	NA	not de
465	ENSG00000088325	TPX2	c1_2,c1_18,c1_142	no	NA	NA	NA	NA	NA	not de
466	ENSG00000224520	KRT8P45	c1_2,c1_22,c1_157	no	NA	NA	NA	NA	NA	not de
467	ENSG00000109171	SLAIN2	c1_7,c1_38,c1_220	no	NA	NA	NA	NA	NA	up
468	ENSG00000084764	MAPRE3	c1_8,c1_60	no	neg HbA1c, pos ins	NA	NA	NA	NA	not de
469	ENSG00000007376	RPUSD1	c1_2,c1_15,c1_118,c1_359	no	NA	NA	NA	NA	NA	not de
470	ENSG00000174109	C16orf91	c1_2,c1_16,c1_134,c1_383,c1_548	no	NA	NA	NA	NA	NA	not de
471	ENSG00000116871	MAP7D1	c1_2,c1_15,c1_123	no	NA	NA	NA	NA	NA	not de
472	ENSG00000112514	CUTA	c1_2,c1_24,c1_164	no	NA	NA	NA	NA	NA	not de
473	ENSG00000136149	RPL13AP25	c1_2,c1_22,c1_157	no	NA	NA	NA	NA	NA	not de
474	ENSG00000115073	ACTR1B	c1_2,c1_15,c1_118,c1_358	no	NA	NA	NA	NA	NA	down
475	ENSG00000111676	ATN1	c1_2,c1_15,c1_123	no	NA	NA	NA	NA	NA	not de
476	ENSG00000182492	BGN	c1_2,c1_18,c1_141,c1_401	no	NA	NA	NA	NA	NA	not de
477	ENSG00000150779	TIMM8B	c1_2,c1_16,c1_134,c1_389	no	NA	NA	NA	NA	NA	not de
478	ENSG00000112562	SMOC2	c1_2,c1_25,c1_171	no	NA	NA	NA	NA	NA	not de
479	ENSG00000169446	MMGT1	c1_7,c1_41,c1_237,c1_465	no	NA	NA	NA	NA	NA	not de
480	ENSG00000001497	LAS1L	c1_7,c1_43,c1_243,c1_472	no	NA	NA	NA	NA	NA	not de
481	ENSG00000062582	MRPS24	c1_2,c1_16,c1_134,c1_386,c1_559	no	NA	NA	NA	NA	NA	not de
482	ENSG00000106009	BRAT1	c1_2,c1_15,c1_118,c1_359	no	NA	NA	NA	NA	NA	not de
483	ENSG00000134590	RTL8C	c1_2,c1_16,c1_134,c1_387	no	NA	NA	NA	NA	NA	not de
484	ENSG00000162438	CTRC	c1_3	no	NA	NA	yes	NA	NA	up
485	ENSG00000117118	SDHB	c1_7,c1_40,c1_233	no	NA	NA	yes	NA	NA	not de
486	ENSG00000108055	SMC3	c1_7,c1_39,c1_221	c1_221	NA	NA	NA	NA	NA	not de
487	ENSG00000114686	MRPL3	c1_7,c1_37,c1_214,c1_447	c1_447	NA	NA	NA	NA	NA	not de
488	ENSG00000130522	JUND	c1_7,c1_35,c1_210	no	NA	TF	NA	NA	NA	up
489	ENSG00000080573	COL5A3	c1_2,c1_18,c1_141,c1_401	no	NA	NA	NA	NA	NA	not de
490	ENSG00000188229	TUBB4B	c1_2,c1_16,c1_135,c1_393	no	NA	NA	NA	NA	NA	down
491	ENSG00000079999	KEAP1	c1_2,c1_15,c1_119	no	NA	NA	NA	NA	NA	not de
492	ENSG00000132394	EEFSEC	c1_2,c1_15,c1_122,c1_373	no	NA	NA	NA	NA	NA	up
493	ENSG00000160959	LRRC14	c1_2,c1_15,c1_124,c1_374,c1_538	no	NA	NA	NA	NA	NA	not de
494	ENSG00000143158	MPC2	c1_2,c1_24,c1_164	no	NA	NA	NA	yes	NA	not de
495	ENSG00000065150	IPO5	c1_7,c1_37,c1_214,c1_447	no	NA	NA	NA	NA	NA	up
496	ENSG00000106263	EIF3B	c1_7,c1_43,c1_245,c1_474	no	NA	NA	NA	NA	NA	up
497	ENSG00000105568	PPP2R1A	c1_2,c1_15,c1_118,c1_361	no	NA	NA	yes	NA	NA	not de
498	ENSG00000006453	BAIAP2L1	c1_10,c1_101,c1_321	no	NA	NA	NA	NA	NA	not de
499	ENSG00000104960	PTOV1	c1_2,c1_15,c1_125,c1_376	no	NA	NA	NA	NA	NA	up
500	ENSG00000174886	NDUFA11	c1_2,c1_15,c1_120,c1_367	no	NA	NA	NA	NA	NA	not de
501	ENSG00000103024	NME3	c1_2,c1_16,c1_134,c1_385,c1_555,c1_620	no	NA	NA	yes	NA	NA	not de
502	ENSG00000135480	KRT7	c1_10,c1_102,c1_326	no	NA	NA	NA	NA	NA	not de
503	ENSG00000143811	PYCR2	c1_2,c1_15,c1_118,c1_359	no	NA	NA	yes	NA	NA	not de
504	ENSG00000008283	CYB561	c1_2,c1_16,c1_134,c1_384,c1_553	no	NA	NA	NA	NA	NA	not de
505	ENSG00000139405	RITA1	c1_2,c1_15,c1_119	no	NA	NA	NA	NA	NA	not de
506	ENSG00000198680	TUSC1	c1_7,c1_35,c1_210	no	NA	NA	NA	NA	NA	up
507	ENSG00000146731	CCT6A	c1_7,c1_40,c1_232,c1_461	no	NA	NA	NA	NA	NA	down
508	ENSG00000147123	NDUFB11	c1_2,c1_24,c1_164	no	NA	NA	NA	NA	NA	not de
509	ENSG00000137309	HMGA1	c1_2,c1_16,c1_135,c1_393	no	NA	TF	NA	NA	NA	not de
510	ENSG00000103035	PSMD7	c1_7,c1_37,c1_215,c1_448	no	NA	NA	NA	NA	NA	down
511	ENSG00000134108	ARL8B	c1_7,c1_41,c1_237,c1_466	no	NA	NA	NA	NA	NA	not de
512	ENSG00000210176	MT-TH	c1_9,c1_89,c1_301	no	NA	NA	NA	NA	NA	not de
513	ENSG00000185085	INTS5	c1_2,c1_15,c1_118,c1_358	no	NA	NA	NA	NA	NA	not de
514	ENSG00000149806	FAU	c1_2,c1_16,c1_134,c1_383	no	NA	NA	NA	NA	NA	down
515	ENSG00000124795	DEK	c1_7,c1_33,c1_196	no	NA	NA	NA	NA	NA	not de
516	ENSG00000180879	SSR4	c1_2,c1_16,c1_134,c1_384	no	NA	NA	NA	NA	NA	not de
517	ENSG00000105520	PLPPR2	c1_2,c1_21,c1_155	no	NA	NA	NA	NA	NA	not de
518	ENSG00000095906	NUBP2	c1_2,c1_16,c1_134,c1_383,c1_548	no	NA	NA	NA	NA	NA	not de
519	ENSG00000111845	PAK1IP1	c1_7,c1_37,c1_214	no	NA	NA	NA	NA	NA	not de
520	ENSG00000179751	SYCN	c1_9,c1_88	no	NA	NA	NA	NA	NA	not de
521	ENSG00000105617	LENG1	c1_2,c1_15,c1_119	no	NA	NA	NA	NA	NA	not de
522	ENSG00000129235	TXNDC17	c1_2,c1_15,c1_122,c1_373	no	NA	NA	NA	NA	NA	not de
523	ENSG00000165175	MID1IP1	c1_2,c1_15,c1_119	no	NA	NA	NA	NA	NA	not de
524	ENSG00000083307	GRHL2	c1_10,c1_101,c1_321	no	NA	TF	NA	NA	NA	not de
525	ENSG00000011028	MRC2	c1_2,c1_18,c1_141,c1_401	no	NA	NA	NA	NA	NA	not de
526	ENSG00000162972	MAIP1	c1_2,c1_16,c1_134,c1_386,c1_559	no	NA	NA	NA	NA	NA	not de
527	ENSG00000148384	INPP5E	c1_2,c1_15,c1_124,c1_374,c1_538	no	NA	NA	yes	NA	NA	up
528	ENSG00000122026	RPL21	c1_2,c1_15,c1_118,c1_363	no	NA	NA	NA	NA	NA	not de
529	ENSG00000125901	MRPS26	c1_2,c1_15,c1_119	no	NA	NA	NA	NA	NA	not de
530	ENSG00000163170	BOLA3	c1_7,c1_35,c1_208	no	NA	NA	NA	NA	NA	not de
531	ENSG00000023318	ERP44	c1_7,c1_40,c1_232,c1_461	no	NA	NA	NA	NA	NA	down
532	ENSG00000106780	MEGF9	c1_8,c1_63,c1_271	no	neg HbA1c, pos ins	NA	NA	NA	NA	not de
533	ENSG00000071994	PDCD2	c1_7,c1_40,c1_231,c1_456,c1_584	no	NA	NA	NA	NA	NA	up
534	ENSG00000214389	RPS3AP26	c1_2,c1_22,c1_157	no	NA	NA	NA	NA	NA	not de
535	ENSG00000204922	UQCC3	c1_2,c1_16,c1_134,c1_383,c1_547	no	NA	NA	NA	NA	NA	not de
536	ENSG00000099817	POLR2E	c1_2,c1_15,c1_118,c1_359	no	NA	NA	NA	NA	NA	not de
537	ENSG00000198763	MT-ND2	c1_9,c1_91	no	NA	NA	yes	NA	NA	not de
538	ENSG00000141741	MIEN1	c1_7,c1_35,c1_208	no	NA	NA	NA	NA	NA	not de
539	ENSG00000117318	ID3	c1_2,c1_20,c1_147	no	NA	NA	NA	NA	NA	down
540	ENSG00000126934	MAP2K2	c1_7,c1_35,c1_211,c1_444	no	NA	NA	yes	NA	NA	up
541	ENSG00000157637	SLC38A10	c1_2,c1_15,c1_118,c1_358	no	NA	NA	NA	yes	NA	up
542	ENSG00000078808	SDF4	c1_2,c1_15,c1_120,c1_367	no	NA	NA	NA	NA	NA	up
543	ENSG00000173156	RHOD	c1_2,c1_16,c1_135,c1_393	no	NA	NA	NA	NA	NA	up
544	ENSG00000100852	ARHGAP5	c1_7,c1_39,c1_224	no	NA	NA	NA	NA	NA	not de
545	ENSG00000104892	KLC3	c1_2,c1_20,c1_147	no	NA	NA	NA	NA	NA	not de
546	ENSG00000102977	ACD	c1_2,c1_15,c1_118,c1_359	no	NA	NA	NA	NA	NA	not de
547	ENSG00000115414	FN1	c1_2,c1_18,c1_140,c1_399,c1_564	no	NA	NA	NA	NA	NA	down
548	ENSG00000113721	PDGFRB	c1_2,c1_18,c1_143,c1_403	no	NA	NA	NA	NA	NA	not de
549	ENSG00000106609	TMEM248	c1_2,c1_26,c1_174,c1_422,c1_578	no	NA	NA	NA	NA	NA	up
550	ENSG00000185883	ATP6V0C	c1_2,c1_16,c1_134,c1_384,c1_553	no	NA	NA	yes	NA	NA	not de
551	ENSG00000006125	AP2B1	c1_7,c1_33,c1_195	no	NA	NA	NA	NA	NA	down
552	ENSG00000111832	RWDD1	c1_7,c1_40,c1_232,c1_458,c1_586	no	NA	NA	NA	NA	NA	not de
553	ENSG00000090971	NAT14	c1_2,c1_21,c1_155	no	NA	NA	NA	NA	NA	up
554	ENSG00000155115	GTF3C6	c1_7,c1_40,c1_232,c1_461	no	NA	NA	NA	NA	NA	not de
555	ENSG00000106028	SSBP1	c1_9,c1_90,c1_305,c1_495	no	NA	NA	NA	NA	NA	not de
556	ENSG00000124767	GLO1	c1_7,c1_40,c1_231,c1_456,c1_584	no	NA	NA	yes	NA	NA	not de
557	ENSG00000125863	MKKS	c1_7,c1_35,c1_208	no	NA	NA	NA	NA	NA	not de
558	ENSG00000172590	MRPL52	c1_2,c1_20	no	NA	NA	NA	NA	NA	not de
559	ENSG00000179950	PUF60	c1_2,c1_16,c1_134,c1_383,c1_548	no	NA	NA	NA	NA	NA	not de
560	ENSG00000146648	EGFR	c1_10,c1_98	no	NA	NA	NA	NA	NA	not de
561	ENSG00000125505	MBOAT7	c1_2,c1_15,c1_118,c1_359	no	NA	NA	yes	NA	NA	not de
562	ENSG00000148291	SURF2	c1_2,c1_16,c1_134,c1_384,c1_553	no	NA	NA	NA	NA	NA	not de
563	ENSG00000105662	CRTC1	c1_2,c1_21,c1_154,c1_413,c1_570	no	NA	NA	NA	NA	NA	not de
564	ENSG00000101193	GID8	c1_2,c1_26,c1_174,c1_422,c1_578	no	NA	NA	NA	NA	NA	not de
565	ENSG00000149196	HIKESHI	c1_7,c1_35,c1_209	no	NA	NA	NA	NA	NA	not de
566	ENSG00000124608	AARS2	c1_2,c1_27,c1_177,c1_423	no	NA	NA	yes	NA	NA	not de
567	ENSG00000114631	PODXL2	c1_2,c1_21,c1_152,c1_409	no	NA	NA	NA	NA	NA	not de
568	ENSG00000130204	TOMM40	c1_2,c1_16,c1_135,c1_393	no	NA	NA	NA	NA	NA	up
569	ENSG00000148411	NACC2	c1_2,c1_15,c1_122	no	NA	TF	NA	NA	NA	not de
570	ENSG00000213412	HNRNPA1P33	c1_10,c1_98	no	NA	NA	NA	NA	NA	not de
571	ENSG00000134644	PUM1	c1_9,c1_89,c1_301,c1_491,c1_595,c1_629	no	NA	NA	NA	NA	NA	not de
572	ENSG00000187051	RPS19BP1	c1_2,c1_16,c1_134,c1_384,c1_553	no	NA	NA	NA	NA	NA	not de
573	ENSG00000111057	KRT18	c1_10,c1_102,c1_326	no	NA	NA	NA	NA	NA	not de
574	ENSG00000118898	PPL	c1_4	no	neg HbA1c, pos ins	NA	NA	NA	NA	not de
575	ENSG00000158516	CPA2	c1_3	no	NA	NA	yes	NA	NA	up
576	ENSG00000123575	FAM199X	c1_7,c1_42,c1_241,c1_470	no	NA	NA	NA	NA	NA	not de
577	ENSG00000234975	FTH1P2	c1_2,c1_16,c1_134,c1_386,c1_558	no	NA	NA	NA	NA	NA	not de
578	ENSG00000173542	MOB1B	c1_8,c1_68,c1_280	no	NA	NA	NA	NA	NA	not de
579	ENSG00000105619	TFPT	c1_2,c1_15,c1_118,c1_358	no	NA	NA	NA	NA	NA	not de
580	ENSG00000034713	GABARAPL2	c1_2,c1_24,c1_164	no	NA	NA	NA	NA	NA	not de
581	ENSG00000041988	THAP3	c1_2,c1_15,c1_119	no	NA	TF	NA	NA	NA	not de
582	ENSG00000198832	SELENOM	c1_2,c1_16,c1_134,c1_383,c1_547	no	NA	NA	NA	NA	NA	not de
583	ENSG00000125651	GTF2F1	c1_2,c1_15,c1_118,c1_358	no	NA	NA	NA	NA	NA	not de
584	ENSG00000072071	ADGRL1	c1_2,c1_21,c1_154,c1_413,c1_570	no	NA	NA	NA	NA	NA	not de
585	ENSG00000127220	ABHD8	c1_2,c1_15,c1_118,c1_358	no	NA	NA	NA	NA	NA	not de
586	ENSG00000130147	SH3BP4	c1_2,c1_17,c1_136	no	NA	NA	NA	NA	NA	not de
587	ENSG00000169710	FASN	c1_2,c1_15,c1_118,c1_358	no	NA	NA	yes	NA	NA	not de
588	ENSG00000086544	ITPKC	c1_2,c1_16,c1_135,c1_393	no	NA	NA	yes	NA	NA	up
589	ENSG00000099821	POLRMT	c1_2,c1_15,c1_118,c1_359	no	NA	NA	yes	NA	NA	not de
590	ENSG00000144647	POMGNT2	c1_2,c1_15,c1_118,c1_361	no	NA	NA	NA	NA	NA	up
591	ENSG00000172531	PPP1CA	c1_2,c1_20	no	NA	NA	yes	NA	NA	not de
592	ENSG00000175895	PLEKHF2	c1_7,c1_42,c1_239,c1_469	no	NA	NA	NA	NA	NA	not de
593	ENSG00000228502	EEF1A1P11	c1_2,c1_22,c1_157	no	NA	NA	NA	NA	NA	not de
594	ENSG00000112576	CCND3	c1_2,c1_21,c1_155	no	NA	NA	NA	NA	NA	up
595	ENSG00000198841	KTI12	c1_7,c1_35,c1_210	no	NA	NA	NA	NA	NA	not de
596	ENSG00000099804	CDC34	c1_2,c1_16,c1_134,c1_383,c1_548	no	NA	NA	NA	NA	NA	up
597	ENSG00000136045	PWP1	c1_7,c1_37,c1_215,c1_448	no	NA	NA	NA	NA	NA	not de
598	ENSG00000130770	ATP5IF1	c1_2,c1_16,c1_134,c1_383,c1_548	no	NA	NA	NA	NA	NA	down
599	ENSG00000131467	PSME3	c1_7,c1_43,c1_244	no	NA	NA	NA	NA	NA	not de
600	ENSG00000172889	EGFL7	c1_2,c1_16,c1_134,c1_385,c1_555,c1_620	no	NA	NA	NA	NA	NA	not de
601	ENSG00000117758	STX12	c1_7,c1_41,c1_237,c1_465	no	NA	NA	NA	NA	NA	not de
602	ENSG00000143543	JTB	c1_2,c1_24,c1_164	no	NA	NA	NA	NA	NA	not de
603	ENSG00000102226	USP11	c1_8,c1_56	no	neg HbA1c, pos ins	NA	NA	NA	NA	not de
604	ENSG00000082397	EPB41L3	c1_8,c1_62	no	neg HbA1c, pos ins	NA	NA	NA	NA	not de
605	ENSG00000142409	ZNF787	c1_2,c1_16,c1_134,c1_383,c1_548	no	NA	TF	NA	NA	NA	not de
606	ENSG00000169564	PCBP1	c1_2,c1_15,c1_121,c1_370,c1_537,c1_616	no	NA	NA	NA	NA	NA	not de
607	ENSG00000099785	MARCH2	c1_2,c1_16,c1_134,c1_385,c1_556	no	NA	NA	NA	NA	NA	not de
608	ENSG00000127838	PNKD	c1_2,c1_15,c1_126,c1_379	no	NA	NA	NA	NA	NA	not de
609	ENSG00000053501	USE1	c1_2,c1_16,c1_134,c1_383,c1_548	no	NA	NA	NA	NA	NA	up
610	ENSG00000160408	ST6GALNAC6	c1_2,c1_15,c1_118,c1_358	no	NA	NA	yes	NA	NA	not de
611	ENSG00000215492	HNRNPA1P7	c1_2,c1_22,c1_157	no	NA	NA	NA	NA	NA	not de
612	ENSG00000139410	SDSL	c1_2,c1_15,c1_120,c1_367	no	NA	NA	NA	NA	NA	not de
613	ENSG00000057663	ATG5	c1_7,c1_40,c1_231,c1_456,c1_584	no	NA	NA	NA	NA	NA	not de
614	ENSG00000164061	BSN	c1_8,c1_60	no	neg HbA1c, pos ins	NA	NA	NA	NA	not de
615	ENSG00000100426	ZBED4	c1_2,c1_20,c1_148	no	NA	TF	NA	NA	NA	not de
616	ENSG00000100258	LMF2	c1_2,c1_15,c1_125,c1_376	no	NA	NA	NA	NA	NA	not de
617	ENSG00000078902	TOLLIP	c1_2,c1_16,c1_134,c1_385,c1_555,c1_618	no	NA	NA	NA	NA	NA	not de
618	ENSG00000067248	DHX29	c1_7,c1_33,c1_196,c1_440	no	NA	NA	NA	NA	NA	not de
619	ENSG00000124920	MYRF	c1_2,c1_17,c1_136	no	NA	TF	NA	NA	NA	not de
620	ENSG00000128789	PSMG2	c1_7,c1_40,c1_233	no	NA	NA	NA	NA	NA	down
621	ENSG00000269667	NA	c1_2,c1_14,c1_116	no	NA	NA	NA	NA	NA	not de
622	ENSG00000126524	SBDS	c1_7,c1_37,c1_215,c1_450	no	NA	NA	NA	NA	NA	not de
623	ENSG00000172366	MCRIP2	c1_2,c1_20,c1_147	no	NA	NA	NA	NA	NA	up
624	ENSG00000176340	COX8A	c1_2,c1_24,c1_164	no	NA	NA	yes	NA	NA	not de
625	ENSG00000205871	RPS3AP47	c1_2,c1_22,c1_157	no	NA	NA	NA	NA	NA	not de
626	ENSG00000081087	OSTM1	c1_7,c1_44,c1_247	no	NA	NA	NA	NA	NA	not de
627	ENSG00000151366	NDUFC2	c1_2,c1_24,c1_164	no	NA	NA	NA	NA	NA	not de
628	ENSG00000050393	MCUR1	c1_7,c1_40,c1_232,c1_461	no	NA	NA	NA	NA	NA	up
629	ENSG00000120265	PCMT1	c1_7,c1_40,c1_232,c1_461	no	NA	NA	yes	NA	NA	not de
630	ENSG00000105135	ILVBL	c1_2,c1_15,c1_118,c1_358	no	NA	NA	NA	NA	NA	not de
631	ENSG00000108559	NUP88	c1_7,c1_40,c1_232,c1_461	no	NA	NA	NA	NA	NA	not de
632	ENSG00000125843	AP5S1	c1_2,c1_15,c1_118,c1_359	no	NA	NA	NA	NA	NA	not de
633	ENSG00000114062	UBE3A	c1_7,c1_33,c1_197	c1_197	NA	NA	yes	NA	NA	up
634	ENSG00000169718	DUS1L	c1_2,c1_15,c1_121,c1_370,c1_537,c1_616	no	NA	NA	NA	NA	NA	not de
635	ENSG00000139970	RTN1	c1_8,c1_63,c1_271	no	neg HbA1c, pos ins	NA	NA	NA	NA	up
636	ENSG00000176170	SPHK1	c1_2,c1_15,c1_121,c1_369,c1_535	no	NA	NA	NA	NA	NA	not de
637	ENSG00000167113	COQ4	c1_2,c1_16,c1_134,c1_383,c1_548	no	NA	NA	NA	NA	NA	not de
638	ENSG00000129911	KLF16	c1_2,c1_16,c1_134,c1_384,c1_553	no	NA	TF	NA	NA	NA	not de
639	ENSG00000174021	GNG5	c1_2,c1_22,c1_158	no	pos HbA1c, neg ins	NA	NA	NA	NA	not de
640	ENSG00000089195	TRMT6	c1_7,c1_37,c1_215,c1_449	no	NA	NA	NA	NA	NA	not de
641	ENSG00000160570	DEDD2	c1_2,c1_15,c1_118,c1_360	no	NA	NA	NA	NA	NA	not de
642	ENSG00000166165	CKB	c1_2,c1_16,c1_134,c1_384,c1_553	no	NA	NA	yes	NA	NA	not de
643	ENSG00000188157	AGRN	c1_2,c1_20,c1_150	no	NA	NA	NA	NA	NA	up
644	ENSG00000166206	GABRB3	c1_8,c1_66	c1_8,c1_66	NA	NA	NA	yes	NA	up
645	ENSG00000162191	UBXN1	c1_2,c1_15,c1_118,c1_358	no	NA	NA	NA	NA	NA	not de
646	ENSG00000090013	BLVRB	c1_2,c1_20,c1_147	no	NA	NA	yes	NA	NA	not de
647	ENSG00000148334	PTGES2	c1_2,c1_16,c1_134,c1_383,c1_548	no	NA	NA	NA	NA	NA	not de
648	ENSG00000174177	CTU2	c1_2,c1_16,c1_134,c1_383,c1_548	no	NA	NA	NA	NA	NA	not de
649	ENSG00000113231	PDE8B	c1_8,c1_61,c1_270	no	neg HbA1c, pos ins	NA	yes	NA	NA	not de
650	ENSG00000153201	RANBP2	c1_12,c1_114,c1_353	no	NA	NA	NA	NA	NA	not de
651	ENSG00000090266	NDUFB2	c1_2,c1_16,c1_134,c1_389	no	NA	NA	NA	NA	NA	not de
652	ENSG00000076984	MAP2K7	c1_2,c1_15,c1_118,c1_362	no	NA	NA	yes	NA	NA	not de
653	ENSG00000136802	LRRC8A	c1_2,c1_20,c1_148	no	NA	NA	NA	yes	NA	not de
654	ENSG00000165724	ZMYND19	c1_2,c1_15,c1_119	no	NA	NA	NA	NA	NA	not de
655	ENSG00000104112	SCG3	c1_8,c1_67,c1_278	no	neg HbA1c, pos ins	NA	NA	NA	NA	not de
656	ENSG00000158301	GPRASP2	c1_8,c1_62	no	NA	NA	NA	NA	NA	up
657	ENSG00000023572	GLRX2	c1_7,c1_32,c1_190	no	NA	NA	NA	NA	NA	not de
658	ENSG00000178057	NDUFAF3	c1_2,c1_16,c1_134,c1_383,c1_548	no	NA	NA	NA	NA	NA	not de
659	ENSG00000114853	ZBTB47	c1_2,c1_15,c1_118,c1_359	no	NA	TF	NA	NA	NA	up
660	ENSG00000211592	IGKC	c1_2,c1_15,c1_127	no	NA	NA	NA	NA	NA	not de
661	ENSG00000149357	LAMTOR1	c1_7,c1_35,c1_208	no	NA	NA	NA	NA	NA	not de
662	ENSG00000160767	FAM189B	c1_2,c1_15,c1_118,c1_363,c1_533	no	NA	NA	NA	NA	NA	not de
663	ENSG00000110801	PSMD9	c1_2,c1_16,c1_134,c1_383	no	NA	NA	NA	NA	NA	not de
664	ENSG00000034152	MAP2K3	c1_2,c1_16,c1_135,c1_393	no	NA	NA	NA	NA	NA	not de
665	ENSG00000184990	SIVA1	c1_2,c1_16,c1_134,c1_383,c1_548	no	NA	NA	NA	NA	NA	not de
666	ENSG00000123144	TRIR	c1_2,c1_15,c1_121,c1_370,c1_536	no	NA	NA	NA	NA	NA	not de
667	ENSG00000136854	STXBP1	c1_8,c1_60	no	neg HbA1c, pos ins	NA	NA	NA	NA	not de
668	ENSG00000165233	CARD19	c1_2,c1_15,c1_118,c1_358	no	NA	NA	NA	NA	NA	not de
669	ENSG00000116691	MIIP	c1_2,c1_16,c1_134,c1_383,c1_548	no	NA	NA	NA	NA	NA	not de
670	ENSG00000137692	DCUN1D5	c1_7,c1_40,c1_232,c1_461	no	NA	NA	NA	NA	NA	down
671	ENSG00000183527	PSMG1	c1_7,c1_40,c1_232,c1_461	no	NA	NA	NA	NA	NA	not de
672	ENSG00000177105	RHOG	c1_2,c1_15,c1_121,c1_369,c1_535	no	NA	NA	NA	NA	NA	not de
673	ENSG00000116299	KIAA1324	c1_8,c1_62	no	neg HbA1c, pos ins	NA	NA	NA	NA	up
674	ENSG00000099814	CEP170B	c1_2,c1_15,c1_118,c1_359	no	NA	NA	NA	NA	NA	not de
675	ENSG00000183336	BOLA2	c1_2,c1_15,c1_118,c1_359	no	NA	NA	NA	NA	NA	down
676	ENSG00000111647	UHRF1BP1L	c1_7,c1_42,c1_240	no	NA	NA	NA	NA	NA	not de
677	ENSG00000007541	PIGQ	c1_2,c1_15,c1_124,c1_375,c1_540	no	NA	NA	NA	NA	NA	not de
678	ENSG00000176903	PNMA1	c1_8,c1_62	no	NA	NA	NA	NA	NA	up
679	ENSG00000174547	MRPL11	c1_2,c1_16,c1_134,c1_386,c1_559	no	NA	NA	NA	NA	NA	not de
680	ENSG00000212907	MT-ND4L	c1_9,c1_91	no	NA	NA	yes	NA	NA	not de
681	ENSG00000148229	POLE3	c1_7,c1_37,c1_214	no	NA	NA	NA	NA	NA	not de
682	ENSG00000106665	CLIP2	c1_2,c1_15,c1_125,c1_376	no	NA	NA	NA	NA	NA	not de
683	ENSG00000149761	NUDT22	c1_2,c1_15,c1_119	no	NA	NA	NA	NA	NA	not de
684	ENSG00000117133	RPF1	c1_7,c1_37,c1_214	no	NA	NA	NA	NA	NA	not de
685	ENSG00000003987	MTMR7	c1_8,c1_68,c1_280	no	NA	NA	NA	NA	NA	not de
686	ENSG00000180921	FAM83H	c1_2,c1_20,c1_148,c1_407,c1_569	no	NA	NA	NA	NA	NA	not de
687	ENSG00000099875	MKNK2	c1_2,c1_20,c1_147	no	NA	NA	NA	NA	NA	not de
688	ENSG00000115828	QPCT	c1_8,c1_57,c1_262	no	neg HbA1c, pos ins	NA	yes	NA	NA	up
689	ENSG00000057704	TMCC3	c1_8,c1_66	no	NA	NA	NA	NA	NA	not de
690	ENSG00000112936	C7	c1_2,c1_25,c1_171	no	NA	NA	NA	NA	NA	up
691	ENSG00000168159	RNF187	c1_2,c1_16,c1_134,c1_384,c1_553	no	NA	NA	NA	NA	NA	up
692	ENSG00000100294	MCAT	c1_2,c1_15,c1_118,c1_364	no	NA	NA	yes	NA	NA	up
693	ENSG00000008056	SYN1	c1_8,c1_60	no	neg HbA1c, pos ins	NA	NA	NA	NA	up
694	ENSG00000013275	PSMC4	c1_2,c1_16,c1_135,c1_393	no	NA	NA	NA	NA	NA	not de
695	ENSG00000156521	TYSND1	c1_2,c1_15,c1_118,c1_359	no	NA	NA	NA	NA	NA	not de
696	ENSG00000204439	C6orf47	c1_2,c1_15,c1_118,c1_364	no	NA	NA	NA	NA	NA	not de
697	ENSG00000163655	GMPS	c1_7,c1_33,c1_196,c1_441	no	NA	NA	yes	NA	NA	not de
698	ENSG00000135070	ISCA1	c1_7,c1_42,c1_239	no	NA	NA	NA	NA	NA	not de
699	ENSG00000130762	ARHGEF16	c1_2,c1_15,c1_125,c1_376	no	NA	NA	NA	NA	NA	not de
700	ENSG00000162650	ATXN7L2	c1_2,c1_15,c1_124,c1_374,c1_538	no	NA	NA	NA	NA	NA	not de
701	ENSG00000087088	BAX	c1_2,c1_15,c1_119	no	NA	NA	NA	NA	NA	down
702	ENSG00000140350	ANP32A	c1_9,c1_89,c1_301,c1_491,c1_596	c1_9,c1_89,c1_301,c1_491,c1_596	NA	NA	NA	NA	NA	not de
703	ENSG00000108679	LGALS3BP	c1_2,c1_21,c1_156	no	NA	NA	NA	NA	NA	not de
704	ENSG00000125386	FAM193A	c1_2,c1_15,c1_118,c1_359	no	NA	NA	NA	NA	NA	not de
705	ENSG00000099977	DDT	c1_2,c1_16,c1_134,c1_386,c1_559	no	NA	NA	yes	NA	NA	not de
706	ENSG00000080603	SRCAP	c1_2,c1_15,c1_118,c1_359	no	NA	TF	NA	NA	NA	not de
707	ENSG00000100138	SNU13	c1_2,c1_16,c1_134,c1_390	no	NA	NA	NA	NA	NA	down
708	ENSG00000088205	DDX18	c1_7,c1_37,c1_214,c1_447	no	NA	NA	NA	NA	NA	not de
709	ENSG00000161618	ALDH16A1	c1_2,c1_20,c1_147	no	NA	NA	NA	NA	NA	not de
710	ENSG00000164077	MON1A	c1_2,c1_15,c1_122,c1_373	no	NA	NA	NA	NA	NA	not de
711	ENSG00000137038	DMAC1	c1_7,c1_35,c1_208	no	NA	NA	NA	NA	NA	not de
712	ENSG00000149658	YTHDF1	c1_2,c1_26,c1_174,c1_422,c1_578	c1_422,c1_578	NA	NA	NA	NA	NA	up
713	ENSG00000087258	GNAO1	c1_8,c1_69,c1_282	no	neg HbA1c, pos ins	NA	NA	NA	NA	not de
714	ENSG00000154174	TOMM70	c1_7,c1_33,c1_199	no	NA	NA	NA	NA	NA	not de
715	ENSG00000138356	AOX1	c1_10,c1_100,c1_314	no	NA	NA	NA	NA	NA	up
716	ENSG00000138772	ANXA3	c1_10,c1_102,c1_325,c1_501	no	NA	NA	yes	NA	NA	not de
717	ENSG00000117682	DHDDS	c1_9,c1_89,c1_301,c1_491,c1_596	no	NA	NA	NA	NA	NA	not de
718	ENSG00000022267	FHL1	c1_8,c1_62	no	NA	NA	NA	NA	NA	up
719	ENSG00000133983	COX16	c1_2,c1_15,c1_128	no	NA	NA	NA	NA	NA	not de
720	ENSG00000101444	AHCY	c1_2,c1_16,c1_135,c1_393	no	NA	NA	yes	NA	NA	down
721	ENSG00000170606	HSPA4	c1_7,c1_40,c1_232,c1_461	no	NA	NA	NA	NA	NA	not de
722	ENSG00000131469	RPL27	c1_2,c1_19,c1_145	no	NA	NA	NA	NA	NA	down
723	ENSG00000171298	GAA	c1_2,c1_21,c1_156	no	NA	NA	yes	NA	NA	not de
724	ENSG00000122140	MRPS2	c1_2,c1_15,c1_118,c1_360	no	NA	NA	NA	NA	NA	not de
725	ENSG00000163531	NFASC	c1_8,c1_69,c1_282	no	neg HbA1c, pos ins	NA	NA	NA	NA	down
726	ENSG00000182180	MRPS16	c1_7,c1_35,c1_208	no	NA	NA	NA	NA	NA	not de
727	ENSG00000071553	ATP6AP1	c1_2,c1_21,c1_152,c1_410	no	NA	NA	NA	NA	NA	not de
728	ENSG00000160075	SSU72	c1_2,c1_16,c1_134,c1_390	no	NA	NA	NA	NA	NA	up
729	ENSG00000108821	COL1A1	c1_2,c1_18,c1_141,c1_401	no	NA	NA	NA	NA	NA	not de
730	ENSG00000141759	TXNL4A	c1_2,c1_16,c1_134,c1_386,c1_559	no	NA	NA	NA	NA	NA	not de
731	ENSG00000198168	SVIP	c1_2,c1_24,c1_164	no	NA	NA	NA	NA	NA	up
732	ENSG00000130635	COL5A1	c1_2,c1_18,c1_141,c1_401	no	NA	NA	NA	NA	NA	not de
733	ENSG00000092201	SUPT16H	c1_7,c1_39,c1_222	no	NA	NA	NA	NA	NA	not de
734	ENSG00000243955	GSTA1	c1_10,c1_100,c1_314	no	NA	NA	yes	NA	NA	down
735	ENSG00000106624	AEBP1	c1_2,c1_18,c1_141,c1_401	no	NA	TF	NA	NA	NA	up
736	ENSG00000167470	MIDN	c1_2,c1_15,c1_121,c1_369,c1_535	no	NA	NA	NA	NA	NA	not de
737	ENSG00000108061	SHOC2	c1_7,c1_42,c1_241,c1_470	no	NA	NA	NA	NA	NA	not de
738	ENSG00000175793	SFN	c1_2,c1_16,c1_135,c1_393	no	NA	NA	NA	NA	NA	not de
739	ENSG00000099904	ZDHHC8	c1_2,c1_15,c1_125,c1_376	no	NA	NA	NA	NA	NA	not de
740	ENSG00000157978	LDLRAP1	c1_2,c1_28,c1_180,c1_428	no	neg HbA1c, pos ins	NA	NA	NA	NA	not de
741	ENSG00000065518	NDUFB4	c1_2,c1_15,c1_126,c1_380,c1_544	no	NA	NA	NA	NA	NA	down
742	ENSG00000178464	RPL10P16	c1_2,c1_22,c1_157	no	NA	NA	NA	NA	NA	not de
743	ENSG00000063660	GPC1	c1_2,c1_15,c1_118,c1_358	no	NA	NA	NA	NA	NA	not de
744	ENSG00000109390	NDUFC1	c1_2,c1_24,c1_164	no	NA	NA	NA	NA	NA	not de
745	ENSG00000145703	IQGAP2	c1_10,c1_100,c1_315	no	NA	NA	NA	NA	NA	not de
746	ENSG00000159164	SV2A	c1_8,c1_62	no	neg HbA1c, pos ins	NA	NA	NA	NA	not de
747	ENSG00000182809	CRIP2	c1_2,c1_16,c1_134,c1_385,c1_555,c1_618	no	NA	NA	NA	NA	NA	up
748	ENSG00000259380	NA	c1_7,c1_34,c1_204	c1_204	NA	NA	NA	NA	NA	not de
749	ENSG00000130312	MRPL34	c1_2,c1_16,c1_134,c1_386,c1_559	no	NA	NA	NA	NA	NA	down
750	ENSG00000130638	ATXN10	c1_7,c1_40,c1_232,c1_461	no	NA	NA	NA	NA	NA	not de
751	ENSG00000112304	ACOT13	c1_7,c1_35,c1_209	no	NA	NA	NA	NA	NA	down
752	ENSG00000100299	ARSA	c1_2,c1_16,c1_134,c1_385,c1_555,c1_620	no	NA	NA	yes	NA	NA	not de
753	ENSG00000111481	COPZ1	c1_9,c1_90,c1_305,c1_494,c1_597	c1_597	NA	NA	NA	NA	NA	not de
754	ENSG00000215704	CELA2B	c1_3	no	NA	NA	NA	NA	NA	not de
755	ENSG00000204392	LSM2	c1_7,c1_35,c1_208	no	NA	NA	NA	NA	NA	not de
756	ENSG00000170906	NDUFA3	c1_2,c1_16,c1_134,c1_383,c1_549	no	NA	NA	NA	NA	NA	not de
757	ENSG00000140995	DEF8	c1_2,c1_15,c1_118,c1_358	no	NA	NA	NA	NA	NA	down
758	ENSG00000059915	PSD	c1_2,c1_21,c1_152,c1_409	no	NA	NA	NA	NA	NA	not de
759	ENSG00000157911	PEX10	c1_2,c1_15,c1_119	no	NA	NA	NA	NA	NA	up
760	ENSG00000223445	RPL6P21	c1_2,c1_14,c1_116	no	NA	NA	NA	NA	NA	not de
761	ENSG00000102003	SYP	c1_8,c1_62	no	neg HbA1c, pos ins	NA	NA	NA	NA	not de
762	ENSG00000048405	ZNF800	c1_7,c1_33,c1_198	no	NA	TF	NA	NA	NA	up
763	ENSG00000139826	ABHD13	c1_7,c1_42,c1_239	no	NA	NA	NA	NA	NA	not de
764	ENSG00000173457	PPP1R14B	c1_2,c1_16,c1_135,c1_393	no	NA	NA	NA	NA	NA	up
765	ENSG00000166557	TMED3	c1_2,c1_21,c1_153,c1_411	no	NA	NA	NA	NA	NA	not de
766	ENSG00000134056	MRPS36	c1_7,c1_35,c1_208	no	NA	NA	NA	NA	NA	not de
767	ENSG00000128283	CDC42EP1	c1_2,c1_17,c1_136	no	NA	NA	NA	NA	NA	not de
768	ENSG00000242294	STAG3L5P	c1_11,c1_111,c1_339,c1_507,c1_601	c1_11,c1_111,c1_339,c1_507,c1_601	NA	NA	NA	NA	NA	not de
769	ENSG00000003400	CASP10	c1_10,c1_100,c1_317,c1_499	no	NA	NA	yes	NA	NA	not de
770	ENSG00000076826	CAMSAP3	c1_2,c1_15,c1_124,c1_374,c1_538	no	NA	NA	NA	NA	NA	not de
771	ENSG00000011009	LYPLA2	c1_2,c1_15,c1_120,c1_367	no	NA	NA	yes	NA	NA	down
772	ENSG00000118181	RPS25	c1_2,c1_19	no	pos HbA1c, neg ins	NA	NA	NA	NA	down
773	ENSG00000010017	RANBP9	c1_7,c1_39,c1_221	no	NA	NA	NA	NA	NA	not de
774	ENSG00000213189	BTF3L4P2	c1_2,c1_24,c1_166	no	NA	NA	NA	NA	NA	not de
775	ENSG00000181924	COA4	c1_2,c1_15,c1_122,c1_373	no	NA	NA	NA	NA	NA	down
776	ENSG00000116604	MEF2D	c1_2,c1_15,c1_123	no	NA	TF	NA	NA	NA	not de
777	ENSG00000120697	ALG5	c1_7,c1_40,c1_232,c1_458	no	NA	NA	yes	NA	NA	down
778	ENSG00000162426	SLC45A1	c1_2,c1_21,c1_155	no	NA	NA	NA	yes	NA	not de
779	ENSG00000149136	SSRP1	c1_7,c1_43,c1_245,c1_475	no	NA	NA	NA	NA	NA	not de
780	ENSG00000007402	CACNA2D2	c1_8,c1_71	no	neg HbA1c, pos ins	NA	NA	yes	NA	not de
781	ENSG00000173436	MINOS1	c1_7,c1_35,c1_209	no	NA	NA	NA	NA	NA	not de
782	ENSG00000171223	JUNB	c1_2,c1_16,c1_134,c1_383,c1_548	no	NA	TF	NA	NA	NA	up
783	ENSG00000089486	CDIP1	c1_2,c1_28,c1_180,c1_428	no	NA	NA	NA	NA	NA	not de
784	ENSG00000173540	GMPPB	c1_2,c1_15,c1_122	no	NA	NA	yes	NA	NA	not de
785	ENSG00000132388	UBE2G1	c1_7,c1_40,c1_232,c1_461	no	NA	NA	NA	NA	NA	not de
786	ENSG00000110108	TMEM109	c1_2,c1_16,c1_134,c1_390	no	NA	NA	NA	NA	NA	not de
787	ENSG00000125968	ID1	c1_2,c1_15,c1_119	no	NA	NA	NA	NA	NA	not de
788	ENSG00000132481	TRIM47	c1_2,c1_20,c1_147	no	NA	NA	NA	NA	NA	not de
789	ENSG00000099899	TRMT2A	c1_2,c1_15,c1_125,c1_376	no	NA	NA	NA	NA	NA	not de
790	ENSG00000101298	SNPH	c1_2,c1_21,c1_155	no	NA	NA	NA	NA	NA	not de
791	ENSG00000101189	MRGBP	c1_2,c1_15,c1_118,c1_360	no	NA	NA	NA	NA	NA	not de
792	ENSG00000153443	UBALD1	c1_2,c1_15,c1_118,c1_358	no	NA	NA	NA	NA	NA	not de
793	ENSG00000133169	BEX1	c1_8,c1_67,c1_277	no	neg HbA1c, pos ins	NA	NA	NA	NA	not de
794	ENSG00000167700	MFSD3	c1_2,c1_15,c1_119	no	NA	NA	NA	NA	NA	up
795	ENSG00000090432	MUL1	c1_2,c1_15,c1_118,c1_364	no	NA	NA	NA	NA	NA	not de
796	ENSG00000105677	TMEM147	c1_7,c1_35,c1_208	no	NA	NA	NA	NA	NA	not de
797	ENSG00000063854	HAGH	c1_2,c1_28,c1_182	no	NA	NA	yes	NA	NA	not de
798	ENSG00000105298	CACTIN	c1_2,c1_15,c1_118,c1_359	no	NA	NA	NA	NA	NA	not de
799	ENSG00000141971	MVB12A	c1_2,c1_15,c1_119	no	NA	NA	NA	NA	NA	not de
800	ENSG00000054523	KIF1B	c1_12,c1_113,c1_349,c1_517,c1_606	no	NA	NA	NA	NA	NA	not de
801	ENSG00000007923	DNAJC11	c1_9,c1_90,c1_305,c1_495	no	NA	NA	NA	NA	NA	down
802	ENSG00000132153	DHX30	c1_2,c1_15,c1_123	no	NA	NA	NA	NA	NA	not de
803	ENSG00000140564	FURIN	c1_2,c1_15,c1_118,c1_358	no	NA	NA	NA	NA	NA	up
804	ENSG00000047056	WDR37	c1_2,c1_26,c1_175	no	NA	NA	NA	NA	NA	not de
805	ENSG00000230202	NA	c1_2,c1_22,c1_157	no	NA	NA	NA	NA	NA	not de
806	ENSG00000131023	LATS1	c1_7,c1_33,c1_198	c1_198	NA	NA	NA	NA	NA	not de
807	ENSG00000145901	TNIP1	c1_2,c1_17,c1_136	no	NA	NA	NA	NA	NA	not de
808	ENSG00000148296	SURF6	c1_2,c1_15,c1_118,c1_359	no	NA	NA	NA	NA	NA	up
809	ENSG00000105254	TBCB	c1_2,c1_16,c1_134,c1_390	no	NA	NA	NA	NA	NA	up
810	ENSG00000048140	TSPAN17	c1_2,c1_15,c1_118,c1_359	no	NA	NA	NA	NA	NA	not de
811	ENSG00000143001	TMEM61	c1_2,c1_16,c1_134,c1_385,c1_555,c1_620	no	NA	NA	NA	NA	NA	up
812	ENSG00000125484	GTF3C4	c1_7,c1_39,c1_223	no	NA	NA	NA	NA	NA	up
813	ENSG00000044574	HSPA5	c1_7,c1_41,c1_237,c1_466	no	NA	NA	NA	NA	NA	not de
814	ENSG00000147813	NAPRT	c1_2,c1_20,c1_147	no	NA	NA	yes	NA	NA	not de
815	ENSG00000213326	RPS7P11	c1_2,c1_22,c1_157	no	NA	NA	NA	NA	NA	not de
816	ENSG00000065057	NTHL1	c1_2,c1_16,c1_134,c1_385,c1_556	no	NA	NA	yes	NA	NA	down
817	ENSG00000042753	AP2S1	c1_2,c1_24,c1_164	no	NA	NA	NA	NA	NA	not de
818	ENSG00000122068	FYTTD1	c1_7,c1_33,c1_199	no	NA	NA	NA	NA	NA	up
819	ENSG00000226084	NA	c1_2,c1_22,c1_157	no	NA	NA	NA	NA	NA	not de
820	ENSG00000074319	TSG101	c1_7,c1_40,c1_233	no	NA	NA	NA	NA	NA	not de
821	ENSG00000014216	CAPN1	c1_2,c1_20,c1_148,c1_407	no	NA	NA	yes	NA	NA	not de
822	ENSG00000215218	UBE2QL1	c1_8,c1_60	no	NA	NA	NA	NA	NA	not de
823	ENSG00000129990	SYT5	c1_2,c1_24,c1_165	no	NA	NA	NA	NA	NA	not de
824	ENSG00000274202	NA	c1_10,c1_104,c1_330	no	NA	NA	NA	NA	NA	not de
825	ENSG00000115484	CCT4	c1_7,c1_32,c1_190	no	NA	NA	NA	NA	NA	down
826	ENSG00000115946	PNO1	c1_7,c1_37,c1_214	no	NA	NA	NA	NA	NA	down
827	ENSG00000169020	ATP5ME	c1_2,c1_16,c1_134,c1_385,c1_556	no	NA	NA	NA	NA	NA	not de
828	ENSG00000125810	CD93	c1_2,c1_23,c1_160,c1_415	no	NA	NA	NA	NA	NA	not de
829	ENSG00000176978	DPP7	c1_2,c1_21,c1_153,c1_411	no	NA	NA	NA	NA	NA	up
830	ENSG00000061676	NCKAP1	c1_7,c1_33,c1_194,c1_437,c1_583	no	NA	NA	NA	NA	NA	up
831	ENSG00000069849	ATP1B3	c1_7,c1_40,c1_232,c1_461	no	NA	NA	NA	NA	NA	not de
832	ENSG00000121680	PEX16	c1_2,c1_15,c1_118,c1_358	no	NA	NA	NA	NA	NA	not de
833	ENSG00000139233	LLPH	c1_7,c1_37,c1_214,c1_447	no	NA	NA	NA	NA	NA	not de
834	ENSG00000156256	USP16	c1_7,c1_33,c1_196,c1_441	no	NA	NA	NA	NA	NA	not de
835	ENSG00000176049	JAKMIP2	c1_8,c1_59,c1_266	no	neg HbA1c, pos ins	NA	NA	NA	NA	not de
836	ENSG00000113460	BRIX1	c1_7,c1_37,c1_214	no	NA	NA	NA	NA	NA	not de
837	ENSG00000165406	MARCH8	c1_8,c1_62	no	NA	NA	NA	NA	NA	not de
838	ENSG00000142627	EPHA2	c1_10,c1_102,c1_326	no	pos HbA1c, neg ins	NA	yes	NA	NA	not de
839	ENSG00000179295	PTPN11	c1_7,c1_39,c1_222	no	NA	NA	NA	NA	NA	not de
840	ENSG00000167642	SPINT2	c1_2,c1_21,c1_153,c1_411	no	NA	NA	NA	NA	NA	up
841	ENSG00000115350	POLE4	c1_2,c1_20	no	NA	NA	NA	NA	NA	not de
842	ENSG00000143155	TIPRL	c1_7,c1_40,c1_232,c1_461	no	NA	NA	NA	NA	NA	not de
843	ENSG00000144063	MALL	c1_10,c1_102,c1_326	no	NA	NA	NA	NA	NA	not de
844	ENSG00000161179	YDJC	c1_2,c1_16,c1_134,c1_383,c1_547	no	NA	NA	NA	NA	NA	not de
845	ENSG00000198899	MT-ATP6	c1_9,c1_91	no	NA	NA	NA	NA	NA	not de
846	ENSG00000109472	CPE	c1_8,c1_66	no	neg HbA1c, pos ins	NA	yes	NA	NA	up
847	ENSG00000167815	PRDX2	c1_2,c1_15,c1_126,c1_379	no	NA	NA	NA	NA	NA	not de
848	ENSG00000135316	SYNCRIP	c1_7,c1_43,c1_244	no	NA	NA	NA	NA	NA	not de
849	ENSG00000154582	ELOC	c1_7,c1_40,c1_232,c1_461	no	NA	NA	NA	NA	NA	not de
850	ENSG00000130826	DKC1	c1_7,c1_37,c1_215,c1_448	no	NA	NA	NA	NA	NA	not de
851	ENSG00000229132	EIF4A1P10	c1_2,c1_22,c1_157	no	NA	NA	NA	NA	NA	not de
852	ENSG00000163344	PMVK	c1_2,c1_24,c1_165,c1_420	no	NA	NA	yes	NA	NA	not de
853	ENSG00000167962	ZNF598	c1_2,c1_15,c1_118,c1_359	no	NA	TF	NA	NA	NA	not de
854	ENSG00000133134	BEX2	c1_8,c1_67,c1_277	no	NA	NA	NA	NA	NA	not de
855	ENSG00000100445	SDR39U1	c1_2,c1_15,c1_119	no	NA	NA	NA	NA	NA	not de
856	ENSG00000135002	RFK	c1_7,c1_40,c1_232,c1_458,c1_586	no	NA	NA	NA	NA	NA	not de
857	ENSG00000177646	ACAD9	c1_2,c1_15,c1_122	no	NA	NA	NA	NA	NA	not de
858	ENSG00000141349	G6PC3	c1_2,c1_15,c1_118,c1_361	no	NA	NA	yes	NA	NA	not de
859	ENSG00000151502	VPS26B	c1_8,c1_70	no	NA	NA	NA	NA	NA	up
860	ENSG00000185722	ANKFY1	c1_2,c1_27,c1_178,c1_425,c1_580	no	NA	NA	NA	NA	NA	down
861	ENSG00000012061	ERCC1	c1_2,c1_15,c1_119	no	NA	NA	NA	NA	NA	not de
862	ENSG00000125827	TMX4	c1_8,c1_67,c1_278	no	NA	NA	NA	NA	NA	up
863	ENSG00000105185	PDCD5	c1_7,c1_35,c1_208	no	NA	NA	NA	NA	NA	not de
864	ENSG00000030582	GRN	c1_2,c1_21,c1_156	no	NA	NA	NA	NA	NA	up
865	ENSG00000134419	RPS15A	c1_2,c1_19,c1_145,c1_405	no	NA	NA	NA	NA	NA	down
866	ENSG00000112282	MED23	c1_12,c1_113,c1_350,c1_521	no	NA	NA	NA	NA	NA	not de
867	ENSG00000148798	INA	c1_8,c1_63,c1_272	c1_272	neg HbA1c, pos ins	NA	NA	NA	NA	up
868	ENSG00000168280	KIF5C	c1_8,c1_61,c1_270	c1_8,c1_61,c1_270	neg HbA1c, pos ins	NA	NA	NA	NA	not de
869	ENSG00000144635	DYNC1LI1	c1_7,c1_41,c1_237,c1_465	no	NA	NA	NA	NA	NA	not de
870	ENSG00000103335	PIEZO1	c1_2,c1_20,c1_150	no	NA	NA	NA	NA	NA	not de
871	ENSG00000214784	NA	c1_2,c1_22,c1_157	no	NA	NA	NA	NA	NA	not de
872	ENSG00000118200	CAMSAP2	c1_7,c1_39,c1_224	no	NA	NA	NA	NA	NA	not de
873	ENSG00000102038	SMARCA1	c1_8,c1_68,c1_281	no	neg HbA1c, pos ins	NA	NA	NA	NA	not de
874	ENSG00000260804	LINC01963	c1_8,c1_71	no	NA	NA	NA	NA	NA	not de
875	ENSG00000102409	BEX4	c1_8,c1_66	no	NA	NA	NA	NA	NA	not de
876	ENSG00000156298	TSPAN7	c1_8,c1_62	no	neg HbA1c, pos ins	NA	NA	NA	NA	up
877	ENSG00000117862	TXNDC12	c1_7,c1_40,c1_233	no	NA	NA	NA	NA	NA	down
878	ENSG00000116898	MRPS15	c1_7,c1_40,c1_233	no	NA	NA	NA	NA	NA	down
879	ENSG00000166924	NYAP1	c1_2,c1_21,c1_155	no	NA	NA	NA	NA	NA	not de
880	ENSG00000122705	CLTA	c1_2,c1_16,c1_134,c1_386,c1_559	no	NA	NA	NA	NA	NA	not de
881	ENSG00000112335	SNX3	c1_7,c1_40,c1_233	no	NA	NA	NA	NA	NA	not de
882	ENSG00000107262	BAG1	c1_2,c1_15,c1_121,c1_370,c1_536	no	NA	NA	NA	NA	NA	up
883	ENSG00000175182	FAM131A	c1_2,c1_21,c1_155	no	NA	NA	NA	NA	NA	down
884	ENSG00000100104	SRRD	c1_7,c1_32,c1_191	no	NA	NA	NA	NA	NA	up
885	ENSG00000180616	SSTR2	c1_8,c1_55	no	NA	NA	NA	NA	NA	not de
886	ENSG00000159692	CTBP1	c1_2,c1_15,c1_119	no	NA	NA	NA	NA	NA	up
887	ENSG00000127955	GNAI1	c1_8,c1_66	no	NA	NA	NA	NA	NA	not de
888	ENSG00000103316	CRYM	c1_2,c1_14,c1_116	no	NA	NA	yes	NA	NA	down
889	ENSG00000174306	ZHX3	c1_8,c1_60	no	neg HbA1c, pos ins	TF	NA	NA	NA	up
890	ENSG00000168005	SPINDOC	c1_2,c1_15,c1_118,c1_362	no	NA	NA	NA	NA	NA	not de
891	ENSG00000166181	API5	c1_7,c1_33,c1_199	no	NA	NA	NA	NA	NA	not de
892	ENSG00000176396	EID2	c1_7,c1_40,c1_232,c1_459	no	NA	NA	NA	NA	NA	not de
893	ENSG00000135617	PRADC1	c1_2,c1_16,c1_134,c1_383,c1_548	no	NA	NA	NA	NA	NA	up
894	ENSG00000130560	UBAC1	c1_2,c1_15,c1_119	no	NA	NA	NA	NA	NA	up
895	ENSG00000122126	OCRL	c1_8,c1_68,c1_281	no	neg HbA1c, pos ins	NA	yes	NA	NA	not de
896	ENSG00000072778	ACADVL	c1_11,c1_111,c1_345,c1_512	no	NA	NA	NA	NA	NA	not de
897	ENSG00000157542	KCNJ6	c1_8,c1_59,c1_265	no	NA	NA	NA	yes	NA	up
898	ENSG00000055070	SZRD1	c1_2,c1_21,c1_155	no	NA	NA	NA	NA	NA	not de
899	ENSG00000005486	RHBDD2	c1_2,c1_15,c1_118,c1_361	no	neg HbA1c, pos ins	NA	NA	NA	NA	not de
900	ENSG00000135956	TMEM127	c1_2,c1_20,c1_148	no	NA	NA	NA	NA	NA	up
901	ENSG00000232472	EEF1B2P3	c1_2,c1_22,c1_157	no	NA	NA	NA	NA	NA	not de
902	ENSG00000125851	PCSK2	c1_8,c1_59,c1_265	no	NA	NA	NA	NA	NA	up
903	ENSG00000120256	LRP11	c1_8,c1_63,c1_271	no	NA	NA	NA	NA	NA	up
904	ENSG00000091592	NLRP1	c1_2,c1_24,c1_165	no	NA	NA	NA	NA	NA	up
905	ENSG00000172534	HCFC1	c1_2,c1_15,c1_118,c1_359	no	NA	NA	NA	NA	NA	not de
906	ENSG00000172725	CORO1B	c1_2,c1_15,c1_120,c1_367	no	NA	NA	NA	NA	NA	not de
907	ENSG00000158156	XKR8	c1_2,c1_15,c1_118,c1_359	no	NA	NA	NA	NA	NA	not de
908	ENSG00000133027	PEMT	c1_2,c1_21,c1_155	no	NA	NA	yes	NA	NA	not de
909	ENSG00000149823	VPS51	c1_2,c1_15,c1_118,c1_359	no	NA	NA	NA	NA	NA	up
910	ENSG00000198712	MT-CO2	c1_9,c1_91	no	NA	NA	NA	NA	NA	not de
911	ENSG00000105404	RABAC1	c1_2,c1_24,c1_164	no	NA	NA	NA	NA	NA	not de
912	ENSG00000128989	ARPP19	c1_7,c1_42,c1_241	no	NA	NA	NA	NA	NA	not de
913	ENSG00000128311	TST	c1_2,c1_20,c1_147	no	NA	NA	yes	NA	NA	down
914	ENSG00000071626	DAZAP1	c1_2,c1_16,c1_135,c1_393	no	NA	NA	NA	NA	NA	not de
915	ENSG00000155093	PTPRN2	c1_2,c1_21,c1_152,c1_409	c1_409	neg HbA1c, pos ins	NA	NA	NA	NA	up
916	ENSG00000101882	NKAP	c1_7,c1_40,c1_232,c1_459	no	NA	NA	NA	NA	NA	down
917	ENSG00000048828	FAM120A	c1_2,c1_15,c1_121,c1_371	no	NA	NA	NA	NA	NA	not de
918	ENSG00000135521	LTV1	c1_7,c1_40,c1_230	no	NA	NA	NA	NA	NA	not de
919	ENSG00000104897	SF3A2	c1_2,c1_16,c1_134,c1_383,c1_548	no	NA	NA	NA	NA	NA	not de
920	ENSG00000133958	UNC79	c1_8,c1_71	c1_8,c1_71	NA	NA	NA	NA	NA	not de
921	ENSG00000130734	ATG4D	c1_2,c1_16,c1_134,c1_383,c1_548	no	NA	NA	NA	NA	NA	not de
922	ENSG00000163754	GYG1	c1_7,c1_42,c1_239,c1_469	no	NA	NA	yes	NA	NA	not de
923	ENSG00000111371	SLC38A1	c1_10,c1_101,c1_321	no	NA	NA	NA	yes	NA	down
924	ENSG00000155816	FMN2	c1_8,c1_72	c1_72	neg HbA1c, pos ins	NA	NA	NA	NA	not de
925	ENSG00000243977	NA	c1_2,c1_14	no	NA	NA	NA	NA	NA	not de
926	ENSG00000169957	ZNF768	c1_2,c1_15,c1_118,c1_360	no	NA	TF	NA	NA	NA	not de
927	ENSG00000180815	MAP3K15	c1_8,c1_68,c1_281	no	neg HbA1c, pos ins	NA	NA	NA	NA	up
928	ENSG00000130545	CRB3	c1_2,c1_16,c1_134,c1_383,c1_547	no	NA	NA	NA	NA	NA	not de
929	ENSG00000254719	NA	c1_2,c1_24,c1_166	no	NA	NA	NA	NA	NA	not de
930	ENSG00000010404	IDS	c1_8,c1_66	no	NA	NA	yes	NA	NA	up
931	ENSG00000163359	COL6A3	c1_2,c1_18,c1_141,c1_401	no	NA	NA	NA	NA	NA	not de
932	ENSG00000112996	MRPS30	c1_7,c1_38,c1_220	no	NA	NA	NA	NA	NA	not de
933	ENSG00000094975	SUCO	c1_7,c1_42,c1_241,c1_470	no	NA	NA	NA	NA	NA	not de
934	ENSG00000113140	SPARC	c1_2,c1_18,c1_140,c1_399,c1_564	no	NA	NA	NA	NA	NA	not de
935	ENSG00000134755	DSC2	c1_10,c1_101,c1_321	no	NA	NA	NA	NA	NA	not de
936	ENSG00000160445	ZER1	c1_2,c1_15,c1_124,c1_374,c1_538	no	NA	NA	NA	NA	NA	not de
937	ENSG00000130748	TMEM160	c1_2,c1_16,c1_134,c1_383,c1_548	no	NA	NA	NA	NA	NA	up
938	ENSG00000198242	RPL23A	c1_7,c1_40,c1_233	no	NA	NA	NA	NA	NA	down
939	ENSG00000065427	KARS	c1_7,c1_43,c1_245,c1_475	no	NA	NA	yes	NA	NA	down
940	ENSG00000125686	MED1	c1_7,c1_39,c1_222,c1_454	no	NA	NA	NA	NA	NA	not de
941	ENSG00000083635	NUFIP1	c1_7,c1_40,c1_232,c1_461	no	NA	NA	NA	NA	NA	not de
942	ENSG00000176720	BOK	c1_2,c1_15,c1_118,c1_359	no	NA	NA	NA	NA	NA	up
943	ENSG00000003249	DBNDD1	c1_2,c1_16,c1_134,c1_383,c1_547	no	NA	NA	NA	NA	NA	not de
944	ENSG00000102753	KPNA3	c1_7,c1_33,c1_196,c1_441	no	NA	NA	NA	NA	NA	not de
945	ENSG00000117713	ARID1A	c1_2,c1_27,c1_178,c1_425,c1_580	no	NA	NA	NA	NA	NA	not de
946	ENSG00000167671	UBXN6	c1_2,c1_15,c1_118,c1_360	no	NA	NA	NA	NA	NA	up
947	ENSG00000136156	ITM2B	c1_2,c1_24,c1_164	no	neg HbA1c, pos ins	NA	NA	NA	NA	up
948	ENSG00000112033	PPARD	c1_2,c1_20,c1_150	no	NA	TF	NA	NA	NA	down
949	ENSG00000186462	NAP1L2	c1_8,c1_66	no	neg HbA1c, pos ins	NA	NA	NA	NA	not de
950	ENSG00000169925	BRD3	c1_2,c1_15,c1_118,c1_363,c1_533	no	NA	NA	NA	NA	NA	not de
951	ENSG00000181885	CLDN7	c1_2,c1_20,c1_147	no	NA	NA	NA	NA	NA	down
952	ENSG00000142784	WDTC1	c1_2,c1_27,c1_179	no	NA	NA	NA	NA	NA	not de
953	ENSG00000108784	NAGLU	c1_2,c1_15,c1_118,c1_358	no	NA	NA	yes	NA	NA	up
954	ENSG00000082175	PGR	c1_8,c1_59,c1_265	no	NA	TF	NA	NA	NA	not de
955	ENSG00000056558	TRAF1	c1_10,c1_102,c1_326	no	pos HbA1c, neg ins	NA	NA	NA	NA	not de
956	ENSG00000186395	KRT10	c1_7,c1_35,c1_210	no	NA	NA	NA	NA	NA	up
957	ENSG00000164405	UQCRQ	c1_2,c1_24,c1_164	no	NA	NA	yes	NA	NA	not de
958	ENSG00000109919	MTCH2	c1_7,c1_35,c1_209	no	NA	NA	NA	yes	NA	not de
959	ENSG00000126756	UXT	c1_2,c1_16,c1_134,c1_389	no	NA	NA	NA	NA	NA	not de
960	ENSG00000186660	ZFP91	c1_7,c1_39,c1_226	no	NA	TF	NA	NA	NA	not de
961	ENSG00000099326	MZF1	c1_11,c1_111,c1_345,c1_512	no	NA	TF	NA	NA	NA	not de
962	ENSG00000124207	CSE1L	c1_7,c1_32,c1_192,c1_432	no	NA	NA	NA	NA	NA	down
963	ENSG00000132872	SYT4	c1_8,c1_62	no	NA	NA	NA	NA	NA	not de
964	ENSG00000154080	CHST9	c1_8,c1_73,c1_285,c1_487	no	neg HbA1c, pos ins	NA	yes	NA	NA	up
965	ENSG00000106245	BUD31	c1_7,c1_40,c1_232,c1_461	no	NA	NA	NA	NA	NA	down
966	ENSG00000136451	VEZF1	c1_7,c1_39,c1_222	no	NA	TF	NA	NA	NA	not de
967	ENSG00000130726	TRIM28	c1_2,c1_15,c1_118,c1_359	no	NA	NA	NA	NA	NA	not de
968	ENSG00000168884	TNIP2	c1_2,c1_15,c1_118,c1_359	no	NA	NA	NA	NA	NA	not de
969	ENSG00000135018	UBQLN1	c1_7,c1_39,c1_224	no	NA	NA	NA	NA	NA	not de
970	ENSG00000213757	NA	c1_2,c1_22,c1_157	no	NA	NA	NA	NA	NA	not de
971	ENSG00000125691	RPL23	c1_2,c1_28,c1_181	no	NA	NA	NA	NA	NA	down
972	ENSG00000214199	EEF1A1P12	c1_2,c1_22,c1_157	no	NA	NA	NA	NA	NA	not de
973	ENSG00000143373	ZNF687	c1_2,c1_15,c1_123	no	NA	TF	NA	NA	NA	not de
974	ENSG00000149932	TMEM219	c1_2,c1_16,c1_134,c1_385,c1_556	no	NA	NA	NA	NA	NA	not de
975	ENSG00000040933	INPP4A	c1_12,c1_115,c1_355	no	NA	NA	yes	NA	NA	up
976	ENSG00000166228	PCBD1	c1_5	no	NA	NA	yes	NA	NA	not de
977	ENSG00000146067	FAM193B	c1_11,c1_111,c1_345,c1_512	no	NA	NA	NA	NA	NA	up
978	ENSG00000106333	PCOLCE	c1_2,c1_18,c1_141,c1_401	no	NA	NA	NA	NA	NA	not de
979	ENSG00000110104	CCDC86	c1_2,c1_16,c1_134,c1_390	no	NA	NA	NA	NA	NA	not de
980	ENSG00000073536	NLE1	c1_2,c1_16,c1_135,c1_393	no	pos HbA1c, neg ins	NA	NA	NA	NA	up
981	ENSG00000188643	S100A16	c1_2,c1_16,c1_135,c1_393	no	NA	NA	NA	NA	NA	not de
982	ENSG00000156928	MALSU1	c1_7,c1_35,c1_208	no	NA	NA	NA	NA	NA	not de
983	ENSG00000133026	MYH10	c1_8,c1_71	no	NA	NA	NA	NA	NA	down
984	ENSG00000100393	EP300	c1_2,c1_26,c1_176	no	NA	NA	NA	NA	NA	not de
985	ENSG00000113013	HSPA9	c1_7,c1_37,c1_215,c1_449	no	NA	NA	NA	NA	NA	down
986	ENSG00000125503	PPP1R12C	c1_2,c1_15,c1_119	no	NA	NA	NA	NA	NA	down
987	ENSG00000155561	NUP205	c1_12,c1_114,c1_353	no	NA	NA	NA	NA	NA	down
988	ENSG00000080493	SLC4A4	c1_10,c1_103,c1_328	no	NA	NA	NA	yes	NA	not de
989	ENSG00000162851	TFB2M	c1_7,c1_40,c1_232,c1_461	no	NA	NA	NA	NA	NA	not de
990	ENSG00000007168	PAFAH1B1	c1_7,c1_38,c1_220	no	NA	NA	NA	NA	NA	not de
991	ENSG00000154822	PLCL2	c1_8,c1_72	no	neg HbA1c, pos ins	NA	NA	NA	NA	up
992	ENSG00000131094	C1QL1	c1_2,c1_21,c1_155	no	NA	NA	NA	NA	NA	not de
993	ENSG00000243199	NA	c1_2,c1_22,c1_157	no	NA	NA	NA	NA	NA	not de
994	ENSG00000168273	SMIM4	c1_2,c1_16,c1_134,c1_384	no	NA	NA	NA	NA	NA	up
995	ENSG00000125352	RNF113A	c1_2,c1_16,c1_134,c1_384,c1_553	no	NA	NA	NA	NA	NA	down
996	ENSG00000102901	CENPT	c1_11,c1_111,c1_345,c1_513	no	NA	TF	NA	NA	NA	not de
997	ENSG00000132507	EIF5A	c1_7,c1_40,c1_232,c1_461	no	NA	NA	NA	NA	NA	not de
998	ENSG00000130725	UBE2M	c1_7,c1_35,c1_211,c1_443	no	NA	NA	NA	NA	NA	not de
999	ENSG00000162910	MRPL55	c1_2,c1_16,c1_134,c1_385,c1_555,c1_618	no	NA	NA	NA	NA	NA	not de
1000	ENSG00000158042	MRPL17	c1_2,c1_15,c1_121,c1_370,c1_536,c1_614	no	NA	NA	NA	NA	NA	not de
1001	ENSG00000131871	SELENOS	c1_2,c1_26,c1_174,c1_421,c1_577,c1_627	no	NA	NA	NA	NA	NA	not de
1002	ENSG00000048392	RRM2B	c1_8,c1_67,c1_278	no	NA	NA	NA	NA	NA	not de
1003	ENSG00000171533	MAP6	c1_8,c1_59,c1_266	no	neg HbA1c, pos ins	NA	NA	NA	NA	up
1004	ENSG00000136193	SCRN1	c1_8,c1_59,c1_266	no	neg HbA1c, pos ins	NA	NA	NA	NA	not de
1005	ENSG00000177169	ULK1	c1_2,c1_15,c1_124,c1_374,c1_538	no	NA	NA	NA	NA	NA	not de
1006	ENSG00000065609	SNAP91	c1_8,c1_63,c1_271	no	neg HbA1c, pos ins	NA	NA	NA	NA	up
1007	ENSG00000123595	RAB9A	c1_10,c1_102,c1_325,c1_502	no	NA	NA	NA	NA	NA	not de
1008	ENSG00000129083	COPB1	c1_7,c1_33,c1_199	no	NA	NA	NA	NA	NA	not de
1009	ENSG00000178074	C2orf69	c1_7,c1_42,c1_241,c1_470	no	NA	NA	NA	NA	NA	not de
1010	ENSG00000184203	PPP1R2	c1_7,c1_41,c1_237,c1_466	no	NA	NA	yes	NA	NA	not de
1011	ENSG00000136758	YME1L1	c1_7,c1_33,c1_196,c1_442	no	NA	NA	NA	NA	NA	down
1012	ENSG00000107874	CUEDC2	c1_2,c1_15,c1_126,c1_379	no	NA	NA	NA	NA	NA	down
1013	ENSG00000138080	EMILIN1	c1_2,c1_23,c1_159	no	NA	NA	NA	NA	NA	not de
1014	ENSG00000004059	ARF5	c1_2,c1_24,c1_164	no	NA	NA	NA	NA	NA	up
1015	ENSG00000066044	ELAVL1	c1_2,c1_26,c1_174,c1_422,c1_579	no	NA	NA	NA	NA	NA	up
1016	ENSG00000104219	ZDHHC2	c1_2,c1_24,c1_164	no	NA	NA	NA	NA	NA	up
1017	ENSG00000169230	PRELID1	c1_2,c1_16,c1_135,c1_393	no	NA	NA	NA	NA	NA	up
1018	ENSG00000105258	POLR2I	c1_2,c1_16,c1_134,c1_384,c1_553	no	NA	NA	yes	NA	NA	not de
1019	ENSG00000082701	GSK3B	c1_7,c1_33,c1_198	no	NA	NA	NA	NA	NA	up
1020	ENSG00000131089	ARHGEF9	c1_8,c1_69,c1_282	no	neg HbA1c, pos ins	NA	NA	NA	NA	not de
1021	ENSG00000111530	CAND1	c1_7,c1_44,c1_247	no	NA	NA	NA	NA	NA	not de
1022	ENSG00000116833	NR5A2	c1_10,c1_100,c1_317,c1_499	no	NA	TF	NA	NA	NA	not de
1023	ENSG00000054356	PTPRN	c1_8,c1_69,c1_283	c1_283	neg HbA1c, pos ins	NA	NA	NA	NA	not de
1024	ENSG00000104695	PPP2CB	c1_7,c1_39,c1_223	no	NA	NA	yes	NA	NA	up
1025	ENSG00000114204	SERPINI2	c1_3	no	NA	NA	NA	NA	NA	not de
1026	ENSG00000025796	SEC63	c1_7,c1_38,c1_218	no	NA	NA	NA	NA	NA	not de
1027	ENSG00000134982	APC	c1_8,c1_74	no	NA	NA	NA	NA	NA	not de
1028	ENSG00000102452	NALCN	c1_8,c1_61,c1_270	no	NA	NA	NA	yes	NA	up
1029	ENSG00000102781	KATNAL1	c1_8,c1_63,c1_271	no	NA	NA	NA	NA	NA	down
1030	ENSG00000164924	YWHAZ	c1_7,c1_45,c1_249	no	NA	NA	NA	NA	NA	down
1031	ENSG00000147804	SLC39A4	c1_2,c1_16,c1_134,c1_383,c1_547	no	NA	NA	NA	yes	NA	not de
1032	ENSG00000229052	NA	c1_2,c1_14,c1_116	no	NA	NA	NA	NA	NA	not de
1033	ENSG00000144485	HES6	c1_2,c1_16,c1_134,c1_383,c1_547	no	NA	TF	NA	NA	NA	up
1034	ENSG00000137133	HINT2	c1_7,c1_35,c1_208	no	NA	NA	NA	NA	NA	not de
1035	ENSG00000124562	SNRPC	c1_2,c1_16,c1_134,c1_385	no	NA	NA	NA	NA	NA	not de
1036	ENSG00000065135	GNAI3	c1_7,c1_32,c1_191	no	NA	NA	NA	NA	NA	not de
1037	ENSG00000184216	IRAK1	c1_2,c1_15,c1_118,c1_359	no	NA	NA	NA	NA	NA	not de
1038	ENSG00000065615	CYB5R4	c1_7,c1_44,c1_247	no	NA	NA	yes	NA	NA	not de
1039	ENSG00000086827	ZW10	c1_12,c1_114,c1_354	no	NA	NA	NA	NA	NA	not de
1040	ENSG00000136848	DAB2IP	c1_2,c1_17,c1_136	no	NA	NA	NA	NA	NA	not de
1041	ENSG00000125731	SH2D3A	c1_2,c1_16,c1_135,c1_393	no	NA	NA	NA	NA	NA	not de
1042	ENSG00000088930	XRN2	c1_7,c1_43,c1_244	no	NA	NA	yes	NA	NA	down
1043	ENSG00000004660	CAMKK1	c1_8,c1_60	no	neg HbA1c, pos ins	NA	yes	NA	NA	not de
1044	ENSG00000134339	SAA2	c1_10,c1_100,c1_315	no	NA	NA	NA	NA	NA	not de
1045	ENSG00000115234	SNX17	c1_2,c1_16,c1_134,c1_386,c1_559	no	NA	NA	NA	NA	NA	not de
1046	ENSG00000187391	MAGI2	c1_8,c1_59,c1_266	c1_59,c1_266	NA	NA	NA	NA	NA	not de
1047	ENSG00000013288	MAN2B2	c1_2,c1_15,c1_118,c1_359	no	NA	NA	NA	NA	NA	up
1048	ENSG00000107130	NCS1	c1_2,c1_26,c1_174,c1_421,c1_576	no	NA	NA	NA	NA	NA	not de
1049	ENSG00000143612	C1orf43	c1_7,c1_40,c1_232,c1_461	no	NA	NA	NA	NA	NA	down
1050	ENSG00000095383	TBC1D2	c1_2,c1_15,c1_118,c1_359	no	NA	NA	NA	NA	NA	not de
1051	ENSG00000142173	COL6A2	c1_2,c1_18,c1_141,c1_401	no	NA	NA	NA	NA	NA	not de
1052	ENSG00000143776	CDC42BPA	c1_12,c1_113,c1_349,c1_518	no	NA	NA	NA	NA	NA	up
1053	ENSG00000115364	MRPL19	c1_7,c1_40,c1_232,c1_461	no	NA	NA	NA	NA	NA	not de
1054	ENSG00000107954	NEURL1	c1_2,c1_28,c1_180	no	NA	NA	NA	NA	NA	up
1055	ENSG00000099783	HNRNPM	c1_7,c1_37,c1_215,c1_448	no	NA	NA	NA	NA	NA	up
1056	ENSG00000170779	CDCA4	c1_2,c1_15,c1_121,c1_369,c1_535	no	NA	NA	NA	NA	NA	up
1057	ENSG00000188636	RTL6	c1_2,c1_26,c1_175	no	NA	NA	NA	NA	NA	up
1058	ENSG00000165832	TRUB1	c1_7,c1_42,c1_239,c1_469	no	NA	NA	NA	NA	NA	not de
1059	ENSG00000144290	SLC4A10	c1_8,c1_61,c1_270	no	neg HbA1c, pos ins	NA	NA	yes	NA	up
1060	ENSG00000162437	RAVER2	c1_8,c1_74	no	NA	NA	NA	NA	NA	up
1061	ENSG00000143363	PRUNE1	c1_8,c1_73,c1_286	c1_73,c1_286	NA	NA	yes	NA	NA	up
1062	ENSG00000106351	AGFG2	c1_2,c1_15,c1_119	no	NA	NA	NA	NA	NA	up
1063	ENSG00000123131	PRDX4	c1_2,c1_24,c1_164	no	NA	NA	NA	NA	NA	up
1064	ENSG00000154639	CXADR	c1_10,c1_103,c1_327	no	NA	NA	NA	NA	NA	not de
1065	ENSG00000117602	RCAN3	c1_8,c1_59,c1_266	no	neg HbA1c, pos ins	NA	NA	NA	NA	not de
1066	ENSG00000185104	FAF1	c1_7,c1_40,c1_232,c1_461	no	NA	NA	NA	NA	NA	up
1067	ENSG00000100065	CARD10	c1_2,c1_17,c1_136	no	NA	NA	NA	NA	NA	not de
1068	ENSG00000172216	CEBPB	c1_2,c1_15,c1_121,c1_369,c1_535	no	NA	TF	NA	NA	NA	not de
1069	ENSG00000255639	NA	c1_2,c1_24,c1_166	c1_166	NA	NA	NA	NA	NA	not de
1070	ENSG00000061337	LZTS1	c1_2,c1_18,c1_141,c1_401	no	NA	NA	NA	NA	NA	not de
1071	ENSG00000178951	ZBTB7A	c1_2,c1_15,c1_118,c1_363,c1_533	no	NA	TF	NA	NA	NA	up
1072	ENSG00000174501	ANKRD36C	c1_11,c1_111,c1_339,c1_508	no	NA	NA	NA	NA	NA	not de
1073	ENSG00000164880	INTS1	c1_2,c1_15,c1_124,c1_374,c1_538	no	NA	NA	NA	NA	NA	not de
1074	ENSG00000143252	SDHC	c1_9,c1_89,c1_301	no	NA	NA	NA	NA	NA	down
1075	ENSG00000036828	CASR	c1_8,c1_65,c1_276	no	neg HbA1c, pos ins	NA	NA	NA	NA	not de
1076	ENSG00000108826	MRPL27	c1_9,c1_90,c1_305,c1_495	no	NA	NA	NA	NA	NA	not de
1077	ENSG00000138382	METTL5	c1_7,c1_40,c1_232,c1_461	no	NA	NA	NA	NA	NA	down
1078	ENSG00000213261	EEF1B2P6	c1_2,c1_22,c1_157	no	NA	NA	NA	NA	NA	not de
1079	ENSG00000009954	BAZ1B	c1_12,c1_113,c1_349,c1_517,c1_606	no	NA	NA	NA	NA	NA	up
1080	ENSG00000132329	RAMP1	c1_2,c1_20,c1_147	no	NA	NA	NA	NA	NA	not de
1081	ENSG00000054965	FAM168A	c1_8,c1_75	no	NA	NA	NA	NA	NA	not de
1082	ENSG00000114857	NKTR	c1_11,c1_111,c1_338,c1_505	c1_338,c1_505	NA	NA	NA	NA	NA	not de
1083	ENSG00000147601	TERF1	c1_7,c1_33,c1_200	no	NA	TF	NA	NA	NA	not de
1084	ENSG00000119285	HEATR1	c1_12,c1_114,c1_354	c1_354	NA	NA	NA	NA	NA	not de
1085	ENSG00000137601	NEK1	c1_8,c1_65	no	NA	NA	NA	NA	NA	up
1086	ENSG00000097033	SH3GLB1	c1_7,c1_40,c1_232,c1_461	no	NA	NA	NA	NA	NA	up
1087	ENSG00000070367	EXOC5	c1_2,c1_29,c1_184	no	NA	NA	NA	NA	NA	not de
1088	ENSG00000100116	GCAT	c1_2,c1_15,c1_119	no	NA	NA	yes	NA	NA	not de
1089	ENSG00000079313	REXO1	c1_2,c1_15,c1_118,c1_362	no	NA	NA	NA	NA	NA	not de
1090	ENSG00000087157	PGS1	c1_2,c1_15,c1_123	no	NA	NA	NA	NA	NA	not de
1091	ENSG00000072401	UBE2D1	c1_7,c1_40,c1_232,c1_461	no	NA	NA	NA	NA	NA	not de
1092	ENSG00000115649	CNPPD1	c1_2,c1_15,c1_118,c1_360	no	NA	NA	NA	NA	NA	not de
1093	ENSG00000110536	PTPMT1	c1_7,c1_40,c1_233	no	NA	NA	yes	NA	NA	not de
1094	ENSG00000180900	SCRIB	c1_2,c1_15,c1_118,c1_359	no	NA	NA	NA	NA	NA	not de
1095	ENSG00000108588	CCDC47	c1_7,c1_46	no	NA	NA	NA	NA	NA	down
1096	ENSG00000143469	SYT14	c1_8,c1_63,c1_271	no	NA	NA	NA	NA	NA	not de
1097	ENSG00000246705	H2AFJ	c1_2,c1_16,c1_134,c1_385,c1_555,c1_620	no	NA	NA	NA	NA	NA	not de
1098	ENSG00000185619	PCGF3	c1_2,c1_15,c1_118,c1_362	no	NA	NA	NA	NA	NA	down
1099	ENSG00000152254	G6PC2	c1_8,c1_76	no	neg HbA1c, pos ins	NA	NA	NA	NA	not de
1100	ENSG00000131943	C19orf12	c1_2,c1_16,c1_134,c1_383,c1_548	no	NA	NA	NA	NA	NA	not de
1101	ENSG00000101346	POFUT1	c1_2,c1_26,c1_175	no	NA	NA	yes	NA	NA	not de
1102	ENSG00000136040	PLXNC1	c1_8,c1_80,c1_293	no	NA	NA	NA	NA	NA	not de
1103	ENSG00000101473	ACOT8	c1_2,c1_15,c1_118,c1_358	no	NA	NA	yes	NA	NA	down
1104	ENSG00000099901	RANBP1	c1_7,c1_35,c1_208	no	NA	NA	NA	NA	NA	not de
1105	ENSG00000105976	MET	c1_10,c1_101,c1_321	no	pos HbA1c, neg ins	NA	yes	NA	NA	down
1106	ENSG00000151304	SRFBP1	c1_7,c1_37,c1_214,c1_447	no	NA	NA	NA	NA	NA	not de
1107	ENSG00000205220	PSMB10	c1_2,c1_20,c1_147	no	NA	NA	NA	NA	NA	not de
1108	ENSG00000163347	CLDN1	c1_10,c1_101,c1_321	c1_101,c1_321	NA	NA	NA	NA	NA	not de
1109	ENSG00000154122	ANKH	c1_8,c1_62	no	NA	NA	NA	yes	NA	up
1110	ENSG00000257181	NA	c1_2,c1_24,c1_166	no	NA	NA	NA	NA	NA	not de
1111	ENSG00000170759	KIF5B	c1_7,c1_39,c1_221	no	NA	NA	NA	NA	NA	not de
1112	ENSG00000138495	COX17	c1_2,c1_15,c1_126,c1_379	no	NA	NA	NA	NA	NA	not de
1113	ENSG00000100280	AP1B1	c1_2,c1_27,c1_179	no	NA	NA	NA	NA	NA	not de
1114	ENSG00000132535	DLG4	c1_8,c1_69,c1_284	no	neg HbA1c, pos ins	NA	NA	NA	NA	not de
1115	ENSG00000157388	CACNA1D	c1_8,c1_61,c1_269	no	neg HbA1c, pos ins	NA	NA	yes	NA	not de
1116	ENSG00000239857	GET4	c1_2,c1_15,c1_118,c1_358	no	NA	NA	NA	NA	NA	up
1117	ENSG00000227081	NA	c1_2,c1_22,c1_157	no	NA	NA	NA	NA	NA	not de
1118	ENSG00000119899	SLC17A5	c1_8,c1_63,c1_271	no	neg HbA1c, pos ins	NA	NA	yes	NA	not de
1119	ENSG00000176022	B3GALT6	c1_2,c1_15,c1_122,c1_373	no	NA	NA	NA	NA	NA	up
1120	ENSG00000176406	RIMS2	c1_8,c1_59,c1_266	no	NA	NA	NA	NA	NA	not de
1121	ENSG00000160716	CHRNB2	c1_8,c1_71	no	neg HbA1c, pos ins	NA	NA	yes	NA	not de
1122	ENSG00000178307	TMEM11	c1_2,c1_15,c1_118,c1_364	no	NA	NA	NA	NA	NA	not de
1123	ENSG00000049656	CLPTM1L	c1_7,c1_35,c1_211,c1_444	no	NA	NA	NA	NA	NA	up
1124	ENSG00000106683	LIMK1	c1_2,c1_20,c1_148	no	NA	NA	NA	NA	NA	down
1125	ENSG00000177732	SOX12	c1_2,c1_15,c1_118,c1_363,c1_533	no	NA	TF	NA	NA	NA	up
1126	ENSG00000197756	RPL37A	c1_9,c1_89,c1_301,c1_491,c1_594	no	NA	NA	NA	NA	NA	down
1127	ENSG00000118564	FBXL5	c1_7,c1_42,c1_239,c1_469	no	NA	NA	NA	NA	NA	not de
1128	ENSG00000198932	GPRASP1	c1_8,c1_62	no	neg HbA1c, pos ins	NA	NA	NA	NA	up
1129	ENSG00000118007	STAG1	c1_7,c1_33,c1_196,c1_442	c1_442	NA	NA	NA	NA	NA	not de
1130	ENSG00000128266	GNAZ	c1_8,c1_60	no	neg HbA1c, pos ins	NA	NA	NA	NA	not de
1131	ENSG00000132661	NXT1	c1_7,c1_40,c1_232,c1_461	no	NA	NA	NA	NA	NA	not de
1132	ENSG00000088538	DOCK3	c1_8,c1_61,c1_269	no	neg HbA1c, pos ins	NA	NA	NA	NA	not de
1133	ENSG00000177383	MAGEF1	c1_7,c1_40,c1_232,c1_459	no	NA	NA	NA	NA	NA	not de
1134	ENSG00000105329	TGFB1	c1_2,c1_18,c1_141,c1_401	no	NA	NA	NA	NA	NA	up
1135	ENSG00000230383	NA	c1_7,c1_38,c1_219	no	NA	NA	NA	NA	NA	not de
1136	ENSG00000074181	NOTCH3	c1_2,c1_18,c1_141,c1_401	no	NA	NA	NA	NA	NA	not de
1137	ENSG00000109180	OCIAD1	c1_8,c1_77	no	neg HbA1c, pos ins	NA	NA	NA	NA	not de
1138	ENSG00000103966	EHD4	c1_2,c1_16,c1_135,c1_393	no	NA	NA	NA	NA	NA	not de
1139	ENSG00000116128	BCL9	c1_8,c1_60	no	NA	NA	NA	NA	NA	not de
1140	ENSG00000145494	NDUFS6	c1_2,c1_16,c1_134,c1_383,c1_548	no	NA	NA	yes	NA	NA	not de
1141	ENSG00000166454	ATMIN	c1_7,c1_33,c1_199	no	NA	TF	NA	NA	NA	up
1142	ENSG00000265401	NA	c1_2,c1_24,c1_164	no	NA	NA	NA	NA	NA	not de
1143	ENSG00000122870	BICC1	c1_10,c1_103,c1_328	no	NA	NA	NA	NA	NA	up
1144	ENSG00000100105	PATZ1	c1_2,c1_15,c1_118,c1_361	no	NA	TF	NA	NA	NA	up
1145	ENSG00000166848	TERF2IP	c1_8,c1_78	no	neg HbA1c, pos ins	NA	NA	NA	NA	up
1146	ENSG00000140280	LYSMD2	c1_2,c1_24,c1_167	c1_167	neg HbA1c, pos ins	NA	NA	NA	NA	up
1147	ENSG00000140464	PML	c1_2,c1_15,c1_118,c1_359	no	NA	NA	NA	NA	NA	not de
1148	ENSG00000116478	HDAC1	c1_9,c1_89,c1_301	no	NA	NA	NA	NA	NA	not de
1149	ENSG00000124486	USP9X	c1_7,c1_47,c1_251,c1_477	no	NA	NA	NA	NA	NA	not de
1150	ENSG00000230606	NA	c1_11,c1_111,c1_339,c1_507,c1_601	no	NA	NA	NA	NA	NA	not de
1151	ENSG00000023516	AKAP11	c1_8,c1_74	c1_74	NA	NA	NA	NA	NA	not de
1152	ENSG00000213886	UBD	c1_10,c1_99	no	NA	NA	NA	NA	NA	down
1153	ENSG00000163618	CADPS	c1_8,c1_63,c1_271	no	neg HbA1c, pos ins	NA	NA	NA	NA	not de
1154	ENSG00000132341	RAN	c1_7,c1_40,c1_231,c1_455	no	NA	NA	NA	NA	NA	down
1155	ENSG00000141905	NFIC	c1_2,c1_15,c1_123	no	NA	TF	NA	NA	NA	up
1156	ENSG00000086758	HUWE1	c1_12,c1_113,c1_349,c1_516	no	NA	NA	NA	NA	NA	not de
1157	ENSG00000102178	UBL4A	c1_2,c1_20,c1_147	no	NA	NA	NA	NA	NA	not de
1158	ENSG00000130559	CAMSAP1	c1_2,c1_15	no	NA	NA	NA	NA	NA	not de
1159	ENSG00000112624	BICRAL	c1_8,c1_79	no	NA	NA	NA	NA	NA	not de
1160	ENSG00000115520	COQ10B	c1_7,c1_40,c1_232,c1_461	no	NA	NA	NA	NA	NA	not de
1161	ENSG00000063322	MED29	c1_2,c1_21,c1_155	no	NA	NA	NA	NA	NA	not de
1162	ENSG00000145041	DCAF1	c1_12,c1_113,c1_349,c1_517,c1_606	no	NA	NA	NA	NA	NA	not de
1163	ENSG00000171862	PTEN	c1_7,c1_44,c1_248	no	neg HbA1c, pos ins	NA	yes	NA	NA	up
1164	ENSG00000109084	TMEM97	c1_10,c1_100,c1_317,c1_499	no	NA	NA	NA	NA	NA	down
1165	ENSG00000117410	ATP6V0B	c1_2,c1_16,c1_134,c1_389	no	NA	NA	NA	NA	NA	up
1166	ENSG00000169562	GJB1	c1_10,c1_100,c1_315	no	NA	NA	NA	yes	NA	not de
1167	ENSG00000081923	ATP8B1	c1_10,c1_103,c1_327	no	NA	NA	yes	NA	NA	not de
1168	ENSG00000174173	TRMT10C	c1_7,c1_40,c1_232,c1_461	no	NA	NA	NA	NA	NA	not de
1169	ENSG00000128692	EIF2S2P4	c1_2,c1_22,c1_157	no	NA	NA	NA	NA	NA	not de
1170	ENSG00000173452	TMEM196	c1_8,c1_63,c1_272	no	neg HbA1c, pos ins	NA	NA	NA	NA	not de
1171	ENSG00000102401	ARMCX3	c1_9,c1_92,c1_306	no	NA	NA	NA	NA	NA	not de
1172	ENSG00000126067	PSMB2	c1_2,c1_16,c1_135,c1_393	no	NA	NA	NA	NA	NA	not de
1173	ENSG00000099822	HCN2	c1_2,c1_21,c1_155	no	NA	NA	NA	yes	NA	up
1174	ENSG00000132821	VSTM2L	c1_2,c1_16,c1_134,c1_385,c1_555,c1_618	no	NA	NA	NA	NA	NA	up
1175	ENSG00000123815	COQ8B	c1_2,c1_15,c1_118,c1_359	no	NA	NA	NA	NA	NA	not de
1176	ENSG00000133069	TMCC2	c1_2,c1_21,c1_155	no	NA	NA	NA	NA	NA	up
1177	ENSG00000072310	SREBF1	c1_2,c1_28,c1_180	no	neg HbA1c, pos ins	TF	NA	NA	NA	up
1178	ENSG00000074603	DPP8	c1_7,c1_33,c1_199	no	NA	NA	yes	NA	NA	not de
1179	ENSG00000011347	SYT7	c1_8,c1_69,c1_282	no	neg HbA1c, pos ins	NA	NA	NA	NA	not de
1180	ENSG00000119616	FCF1	c1_9,c1_90,c1_305,c1_495	c1_9,c1_305,c1_495	NA	NA	NA	NA	NA	not de
1181	ENSG00000125445	MRPS7	c1_2,c1_16,c1_134,c1_386,c1_559	no	NA	NA	NA	NA	NA	not de
1182	ENSG00000179331	RAB39A	c1_8,c1_62	no	NA	NA	NA	NA	NA	not de
1183	ENSG00000102974	CTCF	c1_7,c1_39,c1_222,c1_454	c1_454	NA	TF	NA	NA	NA	up
1184	ENSG00000030110	BAK1	c1_2,c1_15,c1_122,c1_373	no	NA	NA	NA	NA	NA	down
1185	ENSG00000119681	LTBP2	c1_2,c1_18,c1_141,c1_401	no	NA	NA	NA	NA	NA	not de
1186	ENSG00000087087	SRRT	c1_2,c1_15,c1_124,c1_374,c1_538	no	NA	NA	NA	NA	NA	not de
1187	ENSG00000014164	ZC3H3	c1_2,c1_16,c1_134,c1_385,c1_555,c1_618	no	NA	NA	NA	NA	NA	not de
1188	ENSG00000070087	PFN2	c1_8,c1_67,c1_278	no	neg HbA1c, pos ins	NA	NA	NA	NA	not de
1189	ENSG00000279417	NA	c1_7,c1_34,c1_204	no	NA	NA	NA	NA	NA	not de
1190	ENSG00000137809	ITGA11	c1_2,c1_18,c1_140,c1_399,c1_564	no	NA	NA	NA	NA	NA	not de
1191	ENSG00000107731	UNC5B	c1_2,c1_18,c1_141,c1_401	no	NA	NA	NA	NA	NA	up
1192	ENSG00000162522	KIAA1522	c1_2,c1_17,c1_136	c1_2,c1_17,c1_136	NA	NA	NA	NA	NA	not de
1193	ENSG00000136295	TTYH3	c1_2,c1_15,c1_119	no	NA	NA	NA	NA	NA	not de
1194	ENSG00000171150	SOCS5	c1_7,c1_39,c1_223	no	NA	NA	NA	NA	NA	not de
1195	ENSG00000019995	ZRANB1	c1_7,c1_39,c1_221	no	NA	NA	NA	NA	NA	not de
1196	ENSG00000146556	WASH2P	c1_11,c1_111,c1_345,c1_513	no	NA	NA	NA	NA	NA	not de
1197	ENSG00000163590	PPM1L	c1_8,c1_59,c1_266	no	neg HbA1c, pos ins	NA	yes	NA	NA	not de
1198	ENSG00000133028	SCO1	c1_2,c1_15,c1_119	no	NA	NA	NA	NA	NA	not de
1199	ENSG00000155304	HSPA13	c1_7,c1_42,c1_241	no	NA	NA	NA	NA	NA	not de
1200	ENSG00000096401	CDC5L	c1_7,c1_33,c1_195	no	NA	TF	NA	NA	NA	not de
1201	ENSG00000103342	GSPT1	c1_7,c1_32,c1_192,c1_433	no	NA	NA	NA	NA	NA	up
1202	ENSG00000108344	PSMD3	c1_2,c1_15,c1_118,c1_365	c1_365	NA	NA	NA	NA	NA	not de
1203	ENSG00000198918	RPL39	c1_2,c1_19,c1_145,c1_405	no	NA	NA	NA	NA	NA	down
1204	ENSG00000087995	METTL2A	c1_7,c1_32,c1_190	no	NA	NA	NA	NA	NA	not de
1205	ENSG00000140990	NDUFB10	c1_2,c1_16,c1_134,c1_386,c1_559	no	NA	NA	NA	NA	NA	not de
1206	ENSG00000254901	BORCS8	c1_2,c1_15,c1_118,c1_359	no	NA	NA	NA	NA	NA	not de
1207	ENSG00000148606	POLR3A	c1_12,c1_113,c1_349,c1_517,c1_606	no	NA	NA	NA	NA	NA	down
1208	ENSG00000134308	YWHAQ	c1_7,c1_42,c1_239,c1_469	no	NA	NA	NA	NA	NA	not de
1209	ENSG00000172915	NBEA	c1_8,c1_71	no	NA	NA	NA	NA	NA	not de
1210	ENSG00000091490	SEL1L3	c1_10,c1_100,c1_317,c1_499	c1_100,c1_317,c1_499	NA	NA	NA	NA	NA	up
1211	ENSG00000075399	VPS9D1	c1_2,c1_15,c1_124,c1_374,c1_538	no	NA	NA	NA	NA	NA	not de
1212	ENSG00000161011	SQSTM1	c1_2,c1_20,c1_147	no	NA	NA	NA	NA	NA	not de
1213	ENSG00000119411	BSPRY	c1_2,c1_20,c1_147	no	NA	NA	NA	NA	NA	not de
1214	ENSG00000105971	CAV2	c1_10,c1_102,c1_325,c1_502	no	NA	NA	NA	NA	NA	not de
1215	ENSG00000019505	SYT13	c1_8,c1_66	no	neg HbA1c, pos ins	NA	NA	NA	NA	not de
1216	ENSG00000110700	RPS13	c1_2,c1_19,c1_145	no	NA	NA	NA	NA	NA	down
1217	ENSG00000126249	PDCD2L	c1_2,c1_16,c1_134,c1_386,c1_559	no	NA	NA	NA	NA	NA	not de
1218	ENSG00000169976	SF3B5	c1_2,c1_15,c1_126,c1_380,c1_544	no	NA	NA	NA	NA	NA	not de
1219	ENSG00000157077	ZFYVE9	c1_8,c1_63,c1_271	no	neg HbA1c, pos ins	NA	NA	NA	NA	up
1220	ENSG00000234797	RPS3AP6	c1_2,c1_22,c1_157	no	NA	NA	NA	NA	NA	not de
1221	ENSG00000101746	NOL4	c1_8,c1_80,c1_293	no	neg HbA1c, pos ins	NA	NA	NA	NA	up
1222	ENSG00000138430	OLA1	c1_7,c1_40,c1_233	no	NA	NA	NA	NA	NA	not de
1223	ENSG00000055130	CUL1	c1_7,c1_37,c1_215,c1_449	no	NA	NA	NA	NA	NA	not de
1224	ENSG00000163636	PSMD6	c1_7,c1_40,c1_232,c1_461	no	NA	NA	NA	NA	NA	not de
1225	ENSG00000008441	NFIX	c1_2,c1_20,c1_148,c1_407,c1_569	no	NA	TF	NA	NA	NA	up
1226	ENSG00000161036	LRWD1	c1_2,c1_16,c1_134,c1_383,c1_548	no	NA	NA	NA	NA	NA	not de
1227	ENSG00000122490	PQLC1	c1_2,c1_15,c1_118,c1_358	no	NA	NA	NA	NA	NA	not de
1228	ENSG00000157933	SKI	c1_2,c1_15	no	NA	TF	NA	NA	NA	not de
1229	ENSG00000108587	GOSR1	c1_9,c1_89,c1_301	no	NA	NA	NA	NA	NA	not de
1230	ENSG00000167106	FAM102A	c1_2,c1_15,c1_118,c1_358	no	NA	NA	NA	NA	NA	up
1231	ENSG00000106261	ZKSCAN1	c1_12,c1_113,c1_349,c1_518	no	NA	TF	NA	NA	NA	not de
1232	ENSG00000166716	ZNF592	c1_2,c1_26,c1_175	no	NA	TF	NA	NA	NA	not de
1233	ENSG00000127774	EMC6	c1_2,c1_16,c1_134,c1_386,c1_559	no	NA	NA	NA	NA	NA	not de
1234	ENSG00000166963	MAP1A	c1_8,c1_60	no	neg HbA1c, pos ins	NA	NA	NA	NA	not de
1235	ENSG00000100422	CERK	c1_2,c1_21,c1_152,c1_410	no	NA	NA	yes	NA	NA	up
1236	ENSG00000065978	YBX1	c1_2,c1_16,c1_135,c1_393	no	NA	TF	NA	NA	NA	not de
1237	ENSG00000242299	NA	c1_2,c1_22,c1_157	no	NA	NA	NA	NA	NA	not de
1238	ENSG00000174876	AMY1B	c1_2,c1_22,c1_157	no	NA	NA	yes	NA	NA	not de
1239	ENSG00000167645	YIF1B	c1_2,c1_15,c1_119	no	NA	NA	NA	NA	NA	not de
1240	ENSG00000180257	ZNF816	c1_9,c1_89,c1_301	no	NA	TF	NA	NA	NA	not de
1241	ENSG00000165264	NDUFB6	c1_2,c1_16,c1_134,c1_383,c1_548	no	NA	NA	NA	NA	NA	not de
1242	ENSG00000143970	ASXL2	c1_12,c1_113,c1_349,c1_517,c1_606	no	NA	NA	NA	NA	NA	not de
1243	ENSG00000189159	JPT1	c1_2,c1_20	no	NA	NA	NA	NA	NA	down
1244	ENSG00000107175	CREB3	c1_2,c1_15,c1_121,c1_370,c1_536,c1_614	no	NA	TF	NA	NA	NA	down
1245	ENSG00000128656	CHN1	c1_8,c1_63,c1_272	no	neg HbA1c, pos ins	NA	NA	NA	NA	up
1246	ENSG00000126464	PRR12	c1_2,c1_15,c1_124,c1_374,c1_538	no	NA	TF	NA	NA	NA	not de
1247	ENSG00000254567	UBTFL9	c1_2,c1_14	no	NA	NA	NA	NA	NA	not de
1248	ENSG00000068137	PLEKHH3	c1_2,c1_16,c1_134,c1_385,c1_555,c1_620	no	NA	NA	NA	NA	NA	up
1249	ENSG00000087460	GNAS	c1_8,c1_62	no	neg HbA1c, pos ins	NA	NA	NA	NA	up
1250	ENSG00000092068	SLC7A8	c1_8,c1_62	no	NA	NA	NA	yes	NA	not de
1251	ENSG00000163888	CAMK2N2	c1_2,c1_21,c1_155	no	NA	NA	NA	NA	NA	up
1252	ENSG00000167965	MLST8	c1_2,c1_15,c1_118,c1_358	no	NA	NA	NA	NA	NA	not de
1253	ENSG00000170242	USP47	c1_7,c1_39,c1_225	no	NA	NA	NA	NA	NA	not de
1254	ENSG00000168958	MFF	c1_7,c1_40,c1_232,c1_461	no	NA	NA	NA	NA	NA	not de
1255	ENSG00000115816	CEBPZ	c1_7,c1_40,c1_232,c1_461	no	NA	TF	NA	NA	NA	not de
1256	ENSG00000160789	LMNA	c1_2,c1_20,c1_148,c1_407,c1_569	no	NA	NA	NA	NA	NA	not de
1257	ENSG00000137547	MRPL15	c1_7,c1_40,c1_231,c1_455	no	NA	NA	NA	NA	NA	not de
1258	ENSG00000096080	MRPS18A	c1_2,c1_15,c1_118,c1_359	no	NA	NA	NA	NA	NA	not de
1259	ENSG00000125753	VASP	c1_2,c1_16,c1_135,c1_393	no	NA	NA	NA	NA	NA	not de
1260	ENSG00000145623	OSMR	c1_10,c1_98	no	NA	NA	NA	NA	NA	down
1261	ENSG00000176248	ANAPC2	c1_2,c1_15,c1_124,c1_375	no	NA	NA	NA	NA	NA	not de
1262	ENSG00000244398	NA	c1_2,c1_22,c1_157	no	NA	NA	NA	NA	NA	not de
1263	ENSG00000054793	ATP9A	c1_8,c1_71	no	NA	NA	yes	NA	NA	not de
1264	ENSG00000242732	RTL5	c1_8,c1_55	c1_55	NA	NA	NA	NA	NA	not de
1265	ENSG00000116521	SCAMP3	c1_2,c1_16,c1_134,c1_390	no	NA	NA	NA	NA	NA	not de
1266	ENSG00000240694	PNMA2	c1_8,c1_62	c1_8,c1_62	neg HbA1c, pos ins	NA	NA	NA	NA	not de
1267	ENSG00000111843	TMEM14C	c1_2,c1_16,c1_134,c1_389	no	NA	NA	NA	NA	NA	not de
1268	ENSG00000095015	MAP3K1	c1_10,c1_103,c1_329	no	NA	NA	NA	NA	NA	not de
1269	ENSG00000048471	SNX29	c1_8,c1_60	no	NA	NA	NA	NA	NA	not de
1270	ENSG00000172500	FIBP	c1_7,c1_35,c1_211,c1_444	no	NA	NA	NA	NA	NA	not de
1271	ENSG00000074855	ANO8	c1_2,c1_15,c1_124,c1_375,c1_540	no	NA	NA	NA	yes	NA	not de
1272	ENSG00000160993	ALKBH4	c1_2,c1_16,c1_134,c1_384,c1_553	no	NA	NA	NA	NA	NA	not de
1273	ENSG00000120915	EPHX2	c1_8,c1_53	no	neg HbA1c, pos ins	NA	yes	NA	NA	not de
1274	ENSG00000125148	MT2A	c1_2,c1_16,c1_134,c1_383,c1_548	no	NA	NA	NA	NA	NA	not de
1275	ENSG00000171135	JAGN1	c1_7,c1_40,c1_231,c1_456	no	NA	NA	NA	NA	NA	not de
1276	ENSG00000120675	DNAJC15	c1_2,c1_16,c1_134,c1_383,c1_548	no	NA	NA	NA	NA	NA	not de
1277	ENSG00000079246	XRCC5	c1_7,c1_43,c1_244	no	NA	NA	yes	NA	NA	not de
1278	ENSG00000168140	VASN	c1_2,c1_15,c1_121,c1_369,c1_535	no	NA	NA	NA	NA	NA	up
1279	ENSG00000072736	NFATC3	c1_7,c1_39,c1_222,c1_454	no	NA	TF	NA	NA	NA	up
1280	ENSG00000125520	SLC2A4RG	c1_2,c1_15,c1_119	no	NA	TF	NA	NA	NA	not de
1281	ENSG00000116120	FARSB	c1_7,c1_32,c1_192,c1_433	c1_433	NA	NA	yes	NA	NA	not de
1282	ENSG00000042493	CAPG	c1_2,c1_16,c1_135,c1_393	no	NA	NA	NA	NA	NA	not de
1283	ENSG00000184363	PKP3	c1_2,c1_16,c1_134,c1_383,c1_547	no	NA	NA	NA	NA	NA	not de
1284	ENSG00000143546	S100A8	c1_10,c1_104,c1_331	no	NA	NA	NA	NA	NA	not de
1285	ENSG00000114867	EIF4G1	c1_2,c1_20,c1_151	c1_151	NA	NA	NA	NA	NA	not de
1286	ENSG00000124766	SOX4	c1_2,c1_17,c1_137,c1_395,c1_560	no	NA	TF	NA	NA	NA	down
1287	ENSG00000141428	C18orf21	c1_9,c1_89,c1_301	no	NA	NA	NA	NA	NA	not de
1288	ENSG00000106305	AIMP2	c1_2,c1_16,c1_135,c1_393	no	NA	NA	NA	NA	NA	down
1289	ENSG00000131375	CAPN7	c1_7,c1_33,c1_194,c1_437	no	NA	NA	NA	NA	NA	not de
1290	ENSG00000119632	IFI27L2	c1_2,c1_24,c1_164	no	NA	NA	NA	NA	NA	not de
1291	ENSG00000188760	TMEM198	c1_2,c1_21,c1_155	no	NA	NA	NA	NA	NA	not de
1292	ENSG00000101161	PRPF6	c1_2,c1_15,c1_118,c1_366	no	NA	NA	NA	NA	NA	not de
1293	ENSG00000002933	TMEM176A	c1_8,c1_53	no	NA	NA	NA	NA	NA	not de
1294	ENSG00000131669	NINJ1	c1_2,c1_20,c1_147	no	NA	NA	NA	NA	NA	not de
1295	ENSG00000110931	CAMKK2	c1_2,c1_17,c1_136	no	NA	NA	yes	NA	NA	not de
1296	ENSG00000169714	CNBP	c1_7,c1_37,c1_215,c1_451	no	NA	NA	NA	NA	NA	not de
1297	ENSG00000127884	ECHS1	c1_2,c1_15,c1_126,c1_378	no	NA	NA	yes	NA	NA	not de
1298	ENSG00000167644	C19orf33	c1_2,c1_16,c1_135,c1_393	no	NA	NA	NA	NA	NA	not de
1299	ENSG00000077254	USP33	c1_2,c1_29,c1_185,c1_430	no	NA	NA	NA	NA	NA	not de
1300	ENSG00000074935	TUBE1	c1_2,c1_14,c1_116	no	NA	NA	NA	NA	NA	not de
1301	ENSG00000139631	CSAD	c1_11,c1_111,c1_339,c1_507,c1_601	no	NA	NA	yes	NA	NA	not de
1302	ENSG00000079785	DDX1	c1_7,c1_33,c1_196,c1_440	no	NA	NA	NA	NA	NA	not de
1303	ENSG00000103495	MAZ	c1_2,c1_15,c1_118,c1_361	no	NA	TF	NA	NA	NA	up
1304	ENSG00000115241	PPM1G	c1_7,c1_43,c1_243,c1_472	no	NA	NA	yes	NA	NA	not de
1305	ENSG00000131966	ACTR10	c1_7,c1_35,c1_209	no	NA	NA	NA	NA	NA	not de
1306	ENSG00000151025	GPR158	c1_8,c1_63,c1_272	no	neg HbA1c, pos ins	NA	NA	NA	NA	not de
1307	ENSG00000060749	QSER1	c1_12,c1_114,c1_353	no	NA	NA	NA	NA	NA	not de
1308	ENSG00000102030	NAA10	c1_2,c1_16,c1_135,c1_393	no	NA	NA	yes	NA	NA	not de
1309	ENSG00000143337	TOR1AIP1	c1_7,c1_33,c1_199	no	NA	NA	NA	NA	NA	not de
1310	ENSG00000142089	IFITM3	c1_2,c1_20,c1_148,c1_407,c1_569	no	NA	NA	NA	NA	NA	down
1311	ENSG00000184887	BTBD6	c1_2,c1_16,c1_134,c1_390	no	NA	NA	NA	NA	NA	up
1312	ENSG00000079459	FDFT1	c1_10,c1_102,c1_326	no	NA	NA	yes	NA	NA	down
1313	ENSG00000130881	LRP3	c1_2,c1_15,c1_118,c1_358	no	NA	NA	NA	NA	NA	up
1314	ENSG00000134152	KATNBL1	c1_7,c1_40,c1_231,c1_456,c1_584	no	NA	NA	NA	NA	NA	not de
1315	ENSG00000198919	DZIP3	c1_8,c1_68,c1_281	no	NA	NA	NA	NA	NA	not de
1316	ENSG00000238227	TMEM250	c1_2,c1_15,c1_122	no	NA	NA	NA	NA	NA	up
1317	ENSG00000068394	GPKOW	c1_2,c1_15,c1_118,c1_361	no	NA	NA	NA	NA	NA	not de
1318	ENSG00000091157	WDR7	c1_8,c1_65,c1_276	no	NA	NA	NA	NA	NA	not de
1319	ENSG00000083799	CYLD	c1_7,c1_42,c1_241,c1_470	no	NA	NA	NA	NA	NA	not de
1320	ENSG00000176182	MYPOP	c1_2,c1_15,c1_118,c1_363,c1_533	no	NA	TF	NA	NA	NA	not de
1321	ENSG00000121716	PILRB	c1_11,c1_111,c1_339,c1_507,c1_601	no	NA	NA	NA	NA	NA	not de
1322	ENSG00000243069	ARHGEF26-AS1	c1_2,c1_14	no	NA	NA	NA	NA	NA	not de
1323	ENSG00000142937	RPS8	c1_2,c1_16,c1_134,c1_388	no	NA	NA	NA	NA	NA	down
1324	ENSG00000204196	RPL12P16	c1_2,c1_22,c1_157	no	NA	NA	NA	NA	NA	not de
1325	ENSG00000106991	ENG	c1_2,c1_23,c1_159	no	NA	NA	NA	NA	NA	down
1326	ENSG00000114383	TUSC2	c1_2,c1_16,c1_134,c1_386,c1_559	no	NA	NA	NA	NA	NA	not de
1327	ENSG00000075415	SLC25A3	c1_7,c1_40,c1_233	no	NA	NA	NA	yes	NA	not de
1328	ENSG00000100330	MTMR3	c1_7,c1_48,c1_253	c1_253	NA	NA	NA	NA	NA	not de
1329	ENSG00000138081	FBXO11	c1_7,c1_39,c1_221	no	NA	NA	NA	NA	NA	up
1330	ENSG00000159423	ALDH4A1	c1_2,c1_15,c1_118,c1_358	no	NA	NA	yes	NA	NA	not de
1331	ENSG00000113575	PPP2CA	c1_7,c1_35,c1_210	no	NA	NA	yes	NA	NA	not de
1332	ENSG00000143842	SOX13	c1_2,c1_21,c1_154,c1_413,c1_571	no	NA	TF	NA	NA	NA	up
1333	ENSG00000128463	EMC4	c1_7,c1_35,c1_208	no	NA	NA	NA	NA	NA	not de
1334	ENSG00000100796	PPP4R3A	c1_2,c1_26,c1_176	no	NA	NA	NA	NA	NA	up
1335	ENSG00000077348	EXOSC5	c1_2,c1_20,c1_147	no	NA	NA	NA	NA	NA	not de
1336	ENSG00000068078	FGFR3	c1_2,c1_17,c1_136	no	NA	NA	NA	NA	NA	not de
1337	ENSG00000011132	APBA3	c1_2,c1_15,c1_125,c1_377,c1_542	no	NA	NA	NA	NA	NA	not de
1338	ENSG00000115761	NOL10	c1_7,c1_33,c1_196,c1_442	no	NA	NA	NA	NA	NA	not de
1339	ENSG00000029153	ARNTL2	c1_10,c1_101,c1_321	no	NA	TF	NA	NA	NA	up
1340	ENSG00000170835	CEL	c1_3	no	NA	NA	yes	NA	NA	up
1341	ENSG00000122218	COPA	c1_9,c1_89,c1_301	no	NA	NA	NA	NA	NA	down
1342	ENSG00000189367	KIAA0408	c1_8,c1_78,c1_287,c1_488	no	NA	NA	NA	NA	NA	up
1343	ENSG00000166337	TAF10	c1_7,c1_35,c1_211,c1_444	no	NA	NA	NA	NA	NA	not de
1344	ENSG00000149257	SERPINH1	c1_2,c1_18,c1_141,c1_401	no	NA	NA	NA	NA	NA	not de
1345	ENSG00000102871	TRADD	c1_2,c1_15,c1_119	no	NA	NA	NA	NA	NA	up
1346	ENSG00000061273	HDAC7	c1_2,c1_20,c1_150	no	NA	NA	NA	NA	NA	not de
1347	ENSG00000167930	FAM234A	c1_2,c1_15,c1_126,c1_379	no	NA	NA	NA	NA	NA	not de
1348	ENSG00000144712	CAND2	c1_2,c1_21,c1_152,c1_410	no	neg HbA1c, pos ins	NA	NA	NA	NA	up
1349	ENSG00000237506	RPSAP15	c1_2,c1_22,c1_157	no	NA	NA	NA	NA	NA	not de
1350	ENSG00000089057	SLC23A2	c1_8,c1_59,c1_266	no	NA	NA	NA	yes	NA	not de
1351	ENSG00000108219	TSPAN14	c1_2,c1_17,c1_138	no	NA	NA	NA	NA	NA	down
1352	ENSG00000141736	ERBB2	c1_2,c1_17,c1_136	no	NA	NA	NA	NA	NA	not de
1353	ENSG00000047849	MAP4	c1_10,c1_105,c1_333	no	NA	NA	NA	NA	NA	not de
1354	ENSG00000104381	GDAP1	c1_8,c1_61,c1_270	no	neg HbA1c, pos ins	NA	NA	NA	NA	not de
1355	ENSG00000083444	PLOD1	c1_2,c1_18,c1_141,c1_401	no	NA	NA	yes	NA	NA	not de
1356	ENSG00000214063	TSPAN4	c1_2,c1_15,c1_118,c1_359	no	NA	NA	NA	NA	NA	not de
1357	ENSG00000133216	EPHB2	c1_2,c1_17,c1_136	no	NA	NA	yes	NA	NA	not de
1358	ENSG00000160813	PPP1R35	c1_2,c1_15,c1_119	no	NA	NA	NA	NA	NA	up
1359	ENSG00000139168	ZCRB1	c1_2,c1_24,c1_164	no	NA	NA	NA	NA	NA	not de
1360	ENSG00000074370	ATP2A3	c1_2,c1_28,c1_180	no	neg HbA1c, pos ins	NA	yes	NA	NA	not de
1361	ENSG00000105723	GSK3A	c1_2,c1_15,c1_118,c1_366	no	NA	NA	NA	NA	NA	not de
1362	ENSG00000090674	MCOLN1	c1_2,c1_28,c1_180	no	NA	NA	NA	yes	NA	up
1363	ENSG00000186187	ZNRF1	c1_2,c1_16,c1_134,c1_383,c1_548	no	NA	NA	yes	NA	NA	not de
1364	ENSG00000118246	FASTKD2	c1_7,c1_37,c1_214,c1_447	no	NA	NA	NA	NA	NA	down
1365	ENSG00000139116	KIF21A	c1_8,c1_72	no	neg HbA1c, pos ins	NA	NA	NA	NA	up
1366	ENSG00000164266	SPINK1	c1_3	no	NA	NA	NA	NA	NA	up
1367	ENSG00000119737	GPR75	c1_8,c1_61,c1_269	no	neg HbA1c, pos ins	NA	NA	NA	NA	not de
1368	ENSG00000205517	RGL3	c1_11,c1_111,c1_345,c1_512	no	NA	NA	NA	NA	NA	not de
1369	ENSG00000149532	CPSF7	c1_9,c1_87	no	NA	NA	NA	NA	NA	not de
1370	ENSG00000130294	KIF1A	c1_8,c1_60	no	neg HbA1c, pos ins	NA	NA	NA	NA	not de
1371	ENSG00000072210	ALDH3A2	c1_10,c1_103,c1_328	no	NA	NA	yes	NA	NA	not de
1372	ENSG00000117395	EBNA1BP2	c1_7,c1_37,c1_214	no	NA	NA	NA	NA	NA	not de
1373	ENSG00000134313	KIDINS220	c1_12,c1_113,c1_349,c1_518	no	NA	NA	NA	NA	NA	not de
1374	ENSG00000130037	KCNA5	c1_8,c1_63,c1_271	no	NA	NA	NA	yes	NA	up
1375	ENSG00000162623	TYW3	c1_7,c1_40,c1_232,c1_461	no	NA	NA	NA	NA	NA	not de
1376	ENSG00000148303	RPL7A	c1_2,c1_15,c1_118,c1_363	no	NA	NA	NA	NA	NA	down
1377	ENSG00000120156	TEK	c1_2,c1_23,c1_160,c1_416,c1_572,c1_623	no	NA	NA	NA	NA	NA	not de
1378	ENSG00000183426	NPIPA1	c1_11,c1_111,c1_339,c1_507,c1_601	no	NA	NA	NA	NA	NA	not de
1379	ENSG00000137266	SLC22A23	c1_2,c1_20,c1_148	no	NA	NA	NA	yes	NA	not de
1380	ENSG00000160208	RRP1B	c1_2,c1_26,c1_174,c1_422,c1_578	no	NA	NA	NA	NA	NA	not de
1381	ENSG00000087269	NOP14	c1_7,c1_43,c1_243,c1_473	no	NA	NA	NA	NA	NA	not de
1382	ENSG00000164715	LMTK2	c1_2,c1_26,c1_175	no	NA	NA	NA	NA	NA	not de
1383	ENSG00000108298	RPL19	c1_2,c1_16,c1_134,c1_383	no	NA	NA	NA	NA	NA	down
1384	ENSG00000088002	SULT2B1	c1_2,c1_16,c1_135,c1_393	no	NA	NA	NA	NA	NA	not de
1385	ENSG00000141076	UTP4	c1_7,c1_37,c1_215,c1_448	no	NA	NA	NA	NA	NA	not de
1386	ENSG00000204237	OXLD1	c1_2,c1_16,c1_134,c1_385,c1_555,c1_620	no	NA	NA	NA	NA	NA	not de
1387	ENSG00000102890	ELMO3	c1_2,c1_15,c1_125,c1_376	no	NA	NA	NA	NA	NA	not de
1388	ENSG00000130477	UNC13A	c1_8,c1_69,c1_282	no	neg HbA1c, pos ins	NA	NA	NA	NA	not de
1389	ENSG00000104969	SGTA	c1_2,c1_16,c1_134,c1_383,c1_548	no	NA	NA	NA	NA	NA	down
1390	ENSG00000012817	KDM5D	c1_10,c1_106	no	NA	NA	NA	NA	NA	not de
1391	ENSG00000144815	NXPE3	c1_8,c1_59,c1_266	no	NA	NA	NA	NA	NA	not de
1392	ENSG00000101421	CHMP4B	c1_2,c1_26,c1_174,c1_421,c1_577,c1_627,c1_638	no	NA	NA	NA	NA	NA	not de
1393	ENSG00000160293	VAV2	c1_2,c1_27,c1_178,c1_426	no	pos HbA1c, neg ins	NA	NA	NA	NA	not de
1394	ENSG00000072840	EVC	c1_2,c1_17,c1_138	no	NA	NA	NA	NA	NA	not de
1395	ENSG00000118600	RXYLT1	c1_7,c1_42,c1_241	no	NA	NA	NA	NA	NA	up
1396	ENSG00000142252	GEMIN7	c1_2,c1_16,c1_134,c1_383,c1_548	no	NA	NA	NA	NA	NA	not de
1397	ENSG00000243716	NPIPB5	c1_11,c1_111,c1_339,c1_507,c1_601	no	NA	NA	NA	NA	NA	not de
1398	ENSG00000068912	ERLEC1	c1_8,c1_67,c1_278	no	neg HbA1c, pos ins	NA	NA	NA	NA	not de
1399	ENSG00000105176	URI1	c1_7,c1_46	no	NA	NA	NA	NA	NA	up
1400	ENSG00000218426	NA	c1_2,c1_22,c1_157	no	NA	NA	NA	NA	NA	not de
1401	ENSG00000083520	DIS3	c1_7,c1_39,c1_226	no	NA	NA	NA	NA	NA	not de
1402	ENSG00000187838	PLSCR3	c1_2,c1_15,c1_119	no	NA	NA	NA	NA	NA	not de
1403	ENSG00000145354	CISD2	c1_7,c1_35,c1_209	no	NA	NA	NA	NA	NA	not de
1404	ENSG00000108840	HDAC5	c1_2,c1_28,c1_182	no	NA	NA	yes	NA	NA	not de
1405	ENSG00000090520	DNAJB11	c1_7,c1_40,c1_232,c1_461	no	NA	NA	NA	NA	NA	down
1406	ENSG00000179832	MROH1	c1_2,c1_15,c1_124,c1_375,c1_540	no	NA	NA	NA	NA	NA	not de
1407	ENSG00000144848	ATG3	c1_7,c1_40,c1_232,c1_461	no	NA	NA	NA	NA	NA	up
1408	ENSG00000046604	DSG2	c1_10,c1_105,c1_333	no	pos HbA1c, neg ins	NA	NA	NA	NA	not de
1409	ENSG00000147316	MCPH1	c1_7,c1_33,c1_196,c1_440	no	NA	NA	NA	NA	NA	not de
1410	ENSG00000213741	RPS29	c1_9,c1_89,c1_301,c1_491,c1_594	no	NA	NA	NA	NA	NA	down
1411	ENSG00000249353	NPM1P27	c1_2,c1_22,c1_157	no	NA	NA	NA	NA	NA	not de
1412	ENSG00000104331	IMPAD1	c1_7,c1_33,c1_197	no	NA	NA	yes	NA	NA	up
1413	ENSG00000109501	WFS1	c1_8,c1_60	no	neg HbA1c, pos ins	NA	NA	NA	yes	not de
1414	ENSG00000142910	TINAGL1	c1_2,c1_17,c1_136	no	NA	NA	NA	NA	NA	not de
1415	ENSG00000110492	MDK	c1_2,c1_15,c1_118,c1_358	no	NA	NA	NA	NA	NA	not de
1416	ENSG00000075618	FSCN1	c1_2,c1_23,c1_159	no	NA	NA	NA	NA	NA	not de
1417	ENSG00000153310	FAM49B	c1_7,c1_40,c1_232,c1_461	no	NA	NA	NA	NA	NA	not de
1418	ENSG00000036257	CUL3	c1_7,c1_39,c1_223	no	NA	NA	NA	NA	NA	not de
1419	ENSG00000064999	ANKS1A	c1_2,c1_27,c1_179	no	NA	NA	NA	NA	NA	not de
1420	ENSG00000145734	BDP1	c1_12,c1_113,c1_350,c1_522,c1_610	c1_610	NA	NA	NA	NA	NA	not de
1421	ENSG00000101350	KIF3B	c1_8,c1_79,c1_291	no	neg HbA1c, pos ins	NA	NA	NA	NA	not de
1422	ENSG00000111596	CNOT2	c1_9,c1_89,c1_301	no	NA	NA	NA	NA	NA	not de
1423	ENSG00000137392	CLPS	c1_3	no	NA	NA	NA	NA	NA	not de
1424	ENSG00000112578	BYSL	c1_7,c1_43,c1_243,c1_472	no	NA	NA	NA	NA	NA	down
1425	ENSG00000174977	NA	c1_7,c1_38,c1_219	no	NA	NA	NA	NA	NA	not de
1426	ENSG00000264125	NA	c1_2,c1_14	no	NA	NA	NA	NA	NA	not de
1427	ENSG00000168061	SAC3D1	c1_2,c1_15,c1_119	no	NA	NA	NA	NA	NA	not de
1428	ENSG00000054116	TRAPPC3	c1_7,c1_40,c1_232,c1_461	no	NA	NA	NA	NA	NA	not de
1429	ENSG00000165138	ANKS6	c1_2,c1_16,c1_135,c1_393	no	NA	NA	NA	NA	NA	not de
1430	ENSG00000104823	ECH1	c1_9,c1_92,c1_306	no	NA	NA	NA	NA	NA	not de
1431	ENSG00000103855	CD276	c1_2,c1_15,c1_121,c1_369,c1_535	no	NA	NA	NA	NA	NA	up
1432	ENSG00000170629	DPY19L2P2	c1_8,c1_81	c1_81	NA	NA	NA	NA	NA	not de
1433	ENSG00000112365	ZBTB24	c1_7,c1_39,c1_223	no	NA	TF	NA	NA	NA	not de
1434	ENSG00000090060	PAPOLA	c1_7,c1_33,c1_196,c1_442	no	NA	NA	yes	NA	NA	not de
1435	ENSG00000073464	CLCN4	c1_8,c1_69,c1_282	no	neg HbA1c, pos ins	NA	NA	yes	NA	not de
1436	ENSG00000145920	CPLX2	c1_8,c1_60	no	neg HbA1c, pos ins	NA	NA	NA	NA	not de
1437	ENSG00000134030	CTIF	c1_2,c1_15,c1_125,c1_376	no	NA	NA	NA	NA	NA	not de
1438	ENSG00000169991	IFFO2	c1_2,c1_17,c1_138	no	NA	NA	NA	NA	NA	not de
1439	ENSG00000128872	TMOD2	c1_8,c1_63,c1_273	no	neg HbA1c, pos ins	NA	NA	NA	NA	down
1440	ENSG00000115977	AAK1	c1_12,c1_113,c1_349,c1_516	no	NA	NA	NA	NA	NA	up
1441	ENSG00000171612	SLC25A33	c1_7,c1_40,c1_232,c1_461	no	NA	NA	NA	yes	NA	not de
1442	ENSG00000111653	ING4	c1_2,c1_15,c1_121,c1_370,c1_537	no	NA	NA	NA	NA	NA	not de
1443	ENSG00000077312	SNRPA	c1_7,c1_40,c1_232,c1_461	no	NA	NA	NA	NA	NA	not de
1444	ENSG00000050438	SLC4A8	c1_8,c1_61,c1_269	no	NA	NA	NA	yes	NA	not de
1445	ENSG00000115339	GALNT3	c1_10,c1_105,c1_333	no	NA	NA	yes	NA	NA	not de
1446	ENSG00000155827	RNF20	c1_9,c1_89,c1_301	no	NA	NA	NA	NA	NA	not de
1447	ENSG00000101126	ADNP	c1_7,c1_47,c1_251,c1_477	no	NA	TF	NA	NA	NA	not de
1448	ENSG00000121864	ZNF639	c1_7,c1_42,c1_241,c1_470	no	NA	TF	NA	NA	NA	up
1449	ENSG00000164615	CAMLG	c1_2,c1_24,c1_164	no	NA	NA	NA	NA	NA	not de
1450	ENSG00000126705	AHDC1	c1_2,c1_15,c1_118,c1_363,c1_533	no	NA	TF	NA	NA	NA	not de
1451	ENSG00000249439	HMGN1P14	c1_2,c1_14,c1_116	no	NA	NA	NA	NA	NA	not de
1452	ENSG00000033100	CHPF2	c1_2,c1_15,c1_123	no	NA	NA	yes	NA	NA	not de
1453	ENSG00000162302	RPS6KA4	c1_2,c1_16,c1_135,c1_393	no	NA	NA	NA	NA	NA	not de
1454	ENSG00000171161	ZNF672	c1_2,c1_15,c1_118,c1_359	no	NA	TF	NA	NA	NA	not de
1455	ENSG00000172586	CHCHD1	c1_2,c1_16,c1_134,c1_389	no	NA	NA	NA	NA	NA	down
1456	ENSG00000092964	DPYSL2	c1_8,c1_71	no	neg HbA1c, pos ins	NA	NA	NA	NA	not de
1457	ENSG00000182858	ALG12	c1_2,c1_15,c1_119	no	NA	NA	yes	NA	NA	not de
1458	ENSG00000175324	LSM1	c1_7,c1_40,c1_232,c1_461	no	NA	NA	NA	NA	NA	not de
1459	ENSG00000213553	RPLP0P6	c1_2,c1_22,c1_157	no	NA	NA	NA	NA	NA	not de
1460	ENSG00000172116	CD8B	c1_8,c1_60	no	NA	NA	NA	NA	NA	not de
1461	ENSG00000073331	ALPK1	c1_10,c1_98	no	NA	NA	NA	NA	NA	not de
1462	ENSG00000104915	STX10	c1_2,c1_15,c1_118,c1_359	no	NA	NA	NA	NA	NA	not de
1463	ENSG00000136813	ECPAS	c1_7,c1_33,c1_198	no	NA	NA	NA	NA	NA	up
1464	ENSG00000196367	TRRAP	c1_2,c1_27,c1_178,c1_425,c1_580	no	NA	NA	NA	NA	NA	not de
1465	ENSG00000198794	SCAMP5	c1_8,c1_70	no	neg HbA1c, pos ins	NA	NA	NA	NA	down
1466	ENSG00000109911	ELP4	c1_8,c1_73,c1_286	no	neg HbA1c, pos ins	NA	NA	NA	NA	down
1467	ENSG00000105732	ZNF574	c1_2,c1_15,c1_118,c1_358	no	NA	TF	NA	NA	NA	not de
1468	ENSG00000109534	GAR1	c1_7,c1_43,c1_245,c1_475	no	NA	NA	NA	NA	NA	not de
1469	ENSG00000107021	TBC1D13	c1_9,c1_89,c1_301,c1_491,c1_595,c1_629	no	NA	NA	NA	NA	NA	not de
1470	ENSG00000138161	CUZD1	c1_3	no	NA	NA	NA	NA	NA	not de
1471	ENSG00000068724	TTC7A	c1_2,c1_20,c1_148,c1_407	no	NA	NA	NA	NA	NA	not de
1472	ENSG00000105357	MYH14	c1_2,c1_15,c1_118,c1_359	no	NA	NA	NA	NA	NA	not de
1473	ENSG00000121940	CLCC1	c1_7,c1_33,c1_200	no	NA	NA	NA	NA	NA	not de
1474	ENSG00000074416	MGLL	c1_2,c1_16,c1_135,c1_393	no	NA	NA	yes	NA	NA	down
1475	ENSG00000164163	ABCE1	c1_7,c1_37,c1_214,c1_447	no	NA	NA	NA	yes	NA	down
1476	ENSG00000140406	TLNRD1	c1_2,c1_15,c1_121,c1_369,c1_535	no	NA	NA	NA	NA	NA	not de
1477	ENSG00000130813	C19orf66	c1_11,c1_111,c1_345	no	NA	NA	NA	NA	NA	not de
1478	ENSG00000119408	NEK6	c1_10,c1_98	no	NA	NA	NA	NA	NA	not de
1479	ENSG00000131747	TOP2A	c1_2,c1_18,c1_142	c1_142	NA	NA	yes	NA	NA	up
1480	ENSG00000104131	EIF3J	c1_7,c1_32,c1_190	no	NA	NA	NA	NA	NA	not de
1481	ENSG00000091127	PUS7	c1_7,c1_40,c1_230	no	NA	NA	NA	NA	NA	not de
1482	ENSG00000105671	DDX49	c1_2,c1_16,c1_134,c1_386,c1_559	no	NA	NA	NA	NA	NA	not de
1483	ENSG00000137154	RPS6	c1_9,c1_89,c1_301,c1_491,c1_594	no	NA	NA	NA	NA	NA	down
1484	ENSG00000141756	FKBP10	c1_2,c1_18,c1_141,c1_401	no	NA	NA	NA	NA	NA	down
1485	ENSG00000112763	BTN2A1	c1_9,c1_93,c1_308,c1_497	no	NA	NA	NA	NA	NA	not de
1486	ENSG00000100077	GRK3	c1_8,c1_73,c1_286	no	NA	NA	yes	NA	NA	up
1487	ENSG00000187514	PTMA	c1_2,c1_20	no	NA	NA	NA	NA	NA	not de
1488	ENSG00000011304	PTBP1	c1_9,c1_89,c1_301,c1_491,c1_596	no	NA	NA	NA	NA	NA	not de
1489	ENSG00000143753	DEGS1	c1_7,c1_42,c1_240	no	NA	NA	yes	NA	NA	not de
1490	ENSG00000137177	KIF13A	c1_8,c1_79	no	neg HbA1c, pos ins	NA	NA	NA	NA	up
1491	ENSG00000116649	SRM	c1_2,c1_15,c1_121,c1_370,c1_537,c1_616	no	NA	NA	yes	NA	NA	not de
1492	ENSG00000196544	BORCS6	c1_2,c1_15,c1_118,c1_359	no	NA	NA	NA	NA	NA	not de
1493	ENSG00000262533	NA	c1_2,c1_24,c1_164	no	NA	NA	NA	NA	NA	not de
1494	ENSG00000143256	PFDN2	c1_7,c1_35,c1_211,c1_443	no	NA	NA	NA	NA	NA	not de
1495	ENSG00000105939	ZC3HAV1	c1_12,c1_113,c1_349,c1_517,c1_606	no	NA	NA	NA	NA	NA	not de
1496	ENSG00000137960	GIPC2	c1_10,c1_103,c1_327	no	NA	NA	NA	NA	NA	not de
1497	ENSG00000164576	SAP30L	c1_7,c1_40,c1_232,c1_461	no	NA	NA	NA	NA	NA	not de
1498	ENSG00000110046	ATG2A	c1_2,c1_15,c1_118,c1_359	no	NA	NA	NA	NA	NA	not de
1499	ENSG00000137103	TMEM8B	c1_2,c1_21,c1_154,c1_414	no	neg HbA1c, pos ins	NA	NA	NA	NA	up
1500	ENSG00000113580	NR3C1	c1_7,c1_33,c1_198	no	NA	TF	NA	NA	NA	not de
1501	ENSG00000100614	PPM1A	c1_7,c1_42,c1_241,c1_470	no	NA	NA	yes	NA	NA	up
1502	ENSG00000160796	NBEAL2	c1_11,c1_111,c1_345,c1_513	no	NA	NA	NA	NA	NA	not de
1503	ENSG00000119946	CNNM1	c1_8,c1_63,c1_271	no	NA	NA	NA	NA	NA	up
1504	ENSG00000139131	YARS2	c1_7,c1_40,c1_231,c1_456,c1_584	no	NA	NA	yes	NA	NA	not de
1505	ENSG00000151693	ASAP2	c1_10,c1_98	no	NA	NA	NA	NA	NA	not de
1506	ENSG00000138442	WDR12	c1_7,c1_40,c1_231,c1_456,c1_584	no	NA	NA	NA	NA	NA	down
1507	ENSG00000238198	NA	c1_2,c1_14	no	NA	NA	NA	NA	NA	not de
1508	ENSG00000141522	ARHGDIA	c1_2,c1_15,c1_118,c1_359	no	NA	NA	NA	NA	NA	not de
1509	ENSG00000124140	SLC12A5	c1_2,c1_21,c1_152,c1_409	no	NA	NA	NA	yes	NA	up
1510	ENSG00000198727	MT-CYB	c1_9,c1_91	no	NA	NA	NA	NA	NA	not de
1511	ENSG00000124243	BCAS4	c1_2,c1_24,c1_164	no	NA	NA	NA	NA	NA	not de
1512	ENSG00000120913	PDLIM2	c1_2,c1_16,c1_134,c1_385,c1_555,c1_618	no	NA	NA	NA	NA	NA	up
1513	ENSG00000114125	RNF7	c1_7,c1_35,c1_208	no	NA	NA	NA	NA	NA	not de
1514	ENSG00000100982	PCIF1	c1_2,c1_15,c1_118,c1_360	no	NA	NA	NA	NA	NA	not de
1515	ENSG00000121410	A1BG	c1_2,c1_15,c1_118,c1_358	no	NA	NA	NA	NA	NA	not de
1516	ENSG00000170456	DENND5B	c1_8,c1_72	no	NA	NA	NA	NA	NA	not de
1517	ENSG00000078668	VDAC3	c1_2,c1_15,c1_128	no	NA	NA	NA	yes	NA	down
1518	ENSG00000113569	NUP155	c1_7,c1_33,c1_195	no	NA	NA	NA	NA	NA	down
1519	ENSG00000169692	AGPAT2	c1_2,c1_16,c1_134,c1_385,c1_555,c1_620	no	NA	NA	yes	NA	NA	up
1520	ENSG00000215030	RPL13P12	c1_2,c1_16,c1_134,c1_383,c1_547	no	NA	NA	NA	NA	NA	not de
1521	ENSG00000139515	PDX1	c1_2,c1_21,c1_155	no	neg HbA1c, pos ins	TF	NA	NA	yes	not de
1522	ENSG00000077232	DNAJC10	c1_7,c1_33,c1_200	no	NA	NA	NA	NA	NA	not de
1523	ENSG00000235043	TECRP1	c1_2,c1_16,c1_134,c1_383,c1_549	no	NA	NA	NA	NA	NA	not de
1524	ENSG00000153989	NUS1	c1_7,c1_37,c1_215,c1_448	no	NA	NA	NA	NA	NA	not de
1525	ENSG00000105755	ETHE1	c1_2,c1_20,c1_147	no	NA	NA	yes	NA	NA	not de
1526	ENSG00000138279	ANXA7	c1_8,c1_67,c1_278	no	NA	NA	NA	NA	NA	not de
1527	ENSG00000050820	BCAR1	c1_2,c1_15,c1_118,c1_362	no	NA	NA	NA	NA	NA	up
1528	ENSG00000169750	RAC3	c1_2,c1_21,c1_155	no	NA	NA	NA	NA	NA	down
1529	ENSG00000155959	VBP1	c1_7,c1_42,c1_239,c1_469	no	NA	NA	NA	NA	NA	not de
1530	ENSG00000185504	FAAP100	c1_2,c1_15,c1_118,c1_359	no	NA	NA	NA	NA	NA	not de
1531	ENSG00000101557	USP14	c1_7,c1_32,c1_192,c1_432	no	NA	NA	NA	NA	NA	not de
1532	ENSG00000096384	HSP90AB1	c1_7,c1_46	no	NA	NA	NA	NA	NA	down
1533	ENSG00000007384	RHBDF1	c1_2,c1_17,c1_136	no	NA	NA	NA	NA	NA	not de
1534	ENSG00000104611	SH2D4A	c1_10,c1_101,c1_321	no	NA	NA	NA	NA	NA	not de
1535	ENSG00000065802	ASB1	c1_2,c1_16,c1_134,c1_390	no	NA	NA	NA	NA	NA	not de
1536	ENSG00000172009	THOP1	c1_2,c1_15,c1_118,c1_365	no	NA	NA	yes	NA	NA	not de
1537	ENSG00000070476	ZXDC	c1_2,c1_26,c1_174,c1_422,c1_578	no	NA	TF	NA	NA	NA	up
1538	ENSG00000108846	ABCC3	c1_2,c1_17,c1_137,c1_395,c1_560	no	NA	NA	NA	yes	NA	down
1539	ENSG00000107295	SH3GL2	c1_8,c1_63,c1_272	no	neg HbA1c, pos ins	NA	NA	NA	NA	up
1540	ENSG00000185924	RTN4RL1	c1_2,c1_21,c1_155	no	NA	NA	NA	NA	NA	up
1541	ENSG00000075426	FOSL2	c1_10,c1_98	no	NA	TF	NA	NA	NA	not de
1542	ENSG00000210082	MT-RNR2	c1_9,c1_91	no	NA	NA	NA	NA	NA	down
1543	ENSG00000234004	NA	c1_2,c1_22,c1_157	no	NA	NA	NA	NA	NA	not de
1544	ENSG00000038219	BOD1L1	c1_12,c1_113,c1_351,c1_530	no	NA	NA	NA	NA	NA	up
1545	ENSG00000105270	CLIP3	c1_8,c1_62	no	NA	NA	NA	NA	NA	not de
1546	ENSG00000157764	BRAF	c1_7,c1_49	c1_49	NA	NA	NA	NA	NA	up
1547	ENSG00000136279	DBNL	c1_2,c1_15,c1_120,c1_367	no	NA	NA	NA	NA	NA	not de
1548	ENSG00000116663	FBXO6	c1_2,c1_15,c1_118,c1_359	no	NA	NA	NA	NA	NA	not de
1549	ENSG00000171634	BPTF	c1_12,c1_113,c1_350,c1_522,c1_610	no	NA	TF	NA	NA	NA	up
1550	ENSG00000068489	PRR11	c1_2,c1_18,c1_142	no	neg HbA1c, pos ins	NA	NA	NA	NA	not de
1551	ENSG00000100014	SPECC1L	c1_7,c1_47,c1_252,c1_480	no	NA	NA	NA	NA	NA	not de
1552	ENSG00000233476	EEF1A1P6	c1_2,c1_22,c1_157	no	NA	NA	NA	NA	NA	not de
1553	ENSG00000025708	TYMP	c1_2,c1_16,c1_135,c1_393	no	NA	NA	yes	NA	NA	not de
1554	ENSG00000077147	TM9SF3	c1_7,c1_33,c1_200	c1_200	NA	NA	NA	NA	NA	not de
1555	ENSG00000103942	HOMER2	c1_10,c1_101,c1_321	no	NA	NA	NA	NA	NA	up
1556	ENSG00000114439	BBX	c1_8,c1_74	no	NA	TF	NA	NA	NA	up
1557	ENSG00000136950	ARPC5L	c1_7,c1_40,c1_233	no	NA	NA	NA	NA	NA	not de
1558	ENSG00000159363	ATP13A2	c1_2,c1_15,c1_118,c1_359	no	NA	NA	NA	yes	NA	not de
1559	ENSG00000115325	DOK1	c1_2,c1_15,c1_118,c1_359	no	NA	NA	NA	NA	NA	not de
1560	ENSG00000109066	TMEM104	c1_2,c1_15,c1_118,c1_359	no	NA	NA	NA	NA	NA	not de
1561	ENSG00000152894	PTPRK	c1_10,c1_103,c1_328	no	NA	NA	NA	NA	NA	not de
1562	ENSG00000132693	CRP	c1_10,c1_99	no	NA	NA	NA	NA	NA	not de
1563	ENSG00000107338	SHB	c1_2,c1_16,c1_135,c1_393	no	NA	NA	NA	NA	NA	up
1564	ENSG00000104412	EMC2	c1_9,c1_90,c1_305,c1_494,c1_597	no	NA	NA	NA	NA	NA	not de
1565	ENSG00000117592	PRDX6	c1_7,c1_40,c1_233	no	NA	NA	NA	NA	NA	not de
1566	ENSG00000140264	SERF2	c1_2,c1_15,c1_126,c1_378	no	NA	NA	NA	NA	NA	not de
1567	ENSG00000183579	ZNRF3	c1_2,c1_15,c1_118,c1_364	no	NA	NA	yes	NA	NA	up
1568	ENSG00000189091	SF3B3	c1_7,c1_35,c1_211,c1_445	no	NA	NA	NA	NA	NA	not de
1569	ENSG00000072364	AFF4	c1_7,c1_47,c1_251,c1_477	no	NA	NA	NA	NA	NA	not de
1570	ENSG00000102931	ARL2BP	c1_7,c1_40,c1_232,c1_461	no	NA	NA	NA	NA	NA	not de
1571	ENSG00000083720	OXCT1	c1_8,c1_73,c1_285,c1_486	no	neg HbA1c, pos ins	NA	yes	NA	NA	not de
1572	ENSG00000092841	MYL6	c1_9,c1_90,c1_305,c1_495	no	NA	NA	NA	NA	NA	not de
1573	ENSG00000189319	FAM53B	c1_2,c1_15,c1_118,c1_361	no	NA	NA	NA	NA	NA	not de
1574	ENSG00000146247	PHIP	c1_12,c1_113,c1_349,c1_517	no	NA	NA	NA	NA	NA	not de
1575	ENSG00000091129	NRCAM	c1_8,c1_61,c1_270	no	neg HbA1c, pos ins	NA	NA	NA	NA	up
1576	ENSG00000243302	NA	c1_11,c1_111,c1_345	no	NA	NA	NA	NA	NA	not de
1577	ENSG00000138660	AP1AR	c1_7,c1_42,c1_241,c1_470	no	NA	NA	NA	NA	NA	not de
1578	ENSG00000157227	MMP14	c1_2,c1_18,c1_141,c1_401	no	NA	NA	NA	NA	NA	down
1579	ENSG00000104825	NFKBIB	c1_2,c1_26,c1_174,c1_421,c1_577,c1_628	no	NA	NA	NA	NA	NA	not de
1580	ENSG00000166140	ZFYVE19	c1_11,c1_111,c1_340	no	NA	NA	NA	NA	NA	down
1581	ENSG00000227615	NA	c1_2,c1_22,c1_157	no	NA	NA	NA	NA	NA	not de
1582	ENSG00000105088	OLFM2	c1_2,c1_21,c1_155	no	NA	NA	NA	NA	NA	up
1583	ENSG00000135100	HNF1A	c1_2,c1_21,c1_156	no	NA	TF	NA	NA	yes	not de
1584	ENSG00000143537	ADAM15	c1_2,c1_15,c1_119	no	NA	NA	NA	NA	NA	not de
1585	ENSG00000162607	USP1	c1_7,c1_33,c1_199	no	NA	NA	NA	NA	NA	not de
1586	ENSG00000079689	SCGN	c1_8,c1_73,c1_285,c1_486	no	neg HbA1c, pos ins	NA	NA	NA	NA	not de
1587	ENSG00000164209	SLC25A46	c1_7,c1_42,c1_239,c1_469	no	NA	NA	NA	yes	NA	not de
1588	ENSG00000005810	MYCBP2	c1_8,c1_52	no	NA	NA	NA	NA	NA	not de
1589	ENSG00000133878	DUSP26	c1_8,c1_60	no	neg HbA1c, pos ins	NA	NA	NA	NA	up
1590	ENSG00000110318	CEP126	c1_8,c1_68,c1_280	no	NA	NA	NA	NA	NA	not de
1591	ENSG00000235522	NA	c1_2,c1_14,c1_116	no	NA	NA	NA	NA	NA	not de
1592	ENSG00000123739	PLA2G12A	c1_2,c1_24,c1_164	no	NA	NA	yes	NA	NA	not de
1593	ENSG00000051009	FAM160A2	c1_2,c1_15,c1_118,c1_362	no	NA	NA	NA	NA	NA	not de
1594	ENSG00000103507	BCKDK	c1_2,c1_20,c1_148	no	NA	NA	NA	NA	NA	not de
1595	ENSG00000228232	GAPDHP1	c1_7,c1_40,c1_232,c1_461	no	NA	NA	NA	NA	NA	not de
1596	ENSG00000163602	RYBP	c1_7,c1_49	no	NA	NA	NA	NA	NA	down
1597	ENSG00000055211	GINM1	c1_7,c1_40,c1_232,c1_461	no	NA	NA	NA	NA	NA	up
1598	ENSG00000159674	SPON2	c1_2,c1_18,c1_141,c1_401	no	NA	NA	NA	NA	NA	up
1599	ENSG00000075711	DLG1	c1_12,c1_113,c1_349,c1_518	no	NA	NA	NA	NA	NA	not de
1600	ENSG00000145293	ENOPH1	c1_7,c1_41,c1_237,c1_465	no	NA	NA	yes	NA	NA	not de
1601	ENSG00000118946	PCDH17	c1_8,c1_61,c1_270	no	NA	NA	NA	NA	NA	not de
1602	ENSG00000104870	FCGRT	c1_2,c1_21,c1_153,c1_411	no	NA	NA	NA	NA	NA	up
1603	ENSG00000102302	FGD1	c1_2,c1_28,c1_182	no	NA	NA	NA	NA	NA	up
1604	ENSG00000143569	UBAP2L	c1_9,c1_89,c1_301,c1_491,c1_596	no	NA	NA	NA	NA	NA	down
1605	ENSG00000110719	TCIRG1	c1_2,c1_17,c1_136	no	NA	NA	NA	NA	NA	not de
1606	ENSG00000196313	POM121	c1_2,c1_26,c1_175	no	NA	NA	NA	NA	NA	not de
1607	ENSG00000123570	RAB9B	c1_8,c1_68,c1_281	no	neg HbA1c, pos ins	NA	NA	NA	NA	not de
1608	ENSG00000071073	MGAT4A	c1_7,c1_42,c1_239,c1_469	no	neg HbA1c, pos ins	NA	yes	NA	NA	not de
1609	ENSG00000105647	PIK3R2	c1_2,c1_28,c1_182	no	NA	NA	NA	NA	NA	up
1610	ENSG00000146676	PURB	c1_7,c1_39,c1_224	no	NA	TF	NA	NA	NA	not de
1611	ENSG00000151239	TWF1	c1_7,c1_40,c1_232,c1_461	no	NA	NA	NA	NA	NA	not de
1612	ENSG00000167767	KRT80	c1_10,c1_102,c1_326	c1_326	NA	NA	NA	NA	NA	not de
1613	ENSG00000108510	MED13	c1_7,c1_39,c1_224	no	NA	NA	NA	NA	NA	not de
1614	ENSG00000160179	ABCG1	c1_8,c1_60	no	NA	NA	NA	yes	NA	up
1615	ENSG00000108021	FAM208B	c1_12,c1_114,c1_353	no	NA	NA	NA	NA	NA	not de
1616	ENSG00000100811	YY1	c1_7,c1_38,c1_220	no	NA	TF	NA	NA	NA	not de
1617	ENSG00000149654	CDH22	c1_2,c1_21,c1_155	no	neg HbA1c, pos ins	NA	NA	NA	NA	not de
1618	ENSG00000106635	BCL7B	c1_7,c1_35,c1_210	no	NA	NA	NA	NA	NA	up
1619	ENSG00000107745	MICU1	c1_9,c1_89,c1_301,c1_491,c1_596	no	NA	NA	NA	NA	NA	not de
1620	ENSG00000172292	CERS6	c1_8,c1_74	no	NA	NA	NA	NA	NA	not de
1621	ENSG00000145743	FBXL17	c1_8,c1_72	no	NA	NA	NA	NA	NA	up
1622	ENSG00000055208	TAB2	c1_7,c1_33,c1_201	no	NA	NA	NA	NA	NA	not de
1623	ENSG00000114019	AMOTL2	c1_2,c1_17,c1_136	no	NA	NA	NA	NA	NA	up
1624	ENSG00000182944	EWSR1	c1_9,c1_87	no	NA	NA	NA	NA	NA	up
1625	ENSG00000235655	H3F3AP4	c1_2,c1_24,c1_166	no	NA	NA	NA	NA	NA	not de
1626	ENSG00000104805	NUCB1	c1_2,c1_15,c1_131	no	NA	NA	NA	NA	NA	not de
1627	ENSG00000110851	PRDM4	c1_7,c1_39,c1_221	no	NA	TF	NA	NA	NA	not de
1628	ENSG00000139163	ETNK1	c1_7,c1_44,c1_247	no	NA	NA	NA	NA	NA	down
1629	ENSG00000144583	MARCH4	c1_8,c1_60	no	NA	NA	NA	NA	NA	up
1630	ENSG00000145740	SLC30A5	c1_7,c1_32,c1_193,c1_435	no	NA	NA	NA	yes	NA	not de
1631	ENSG00000124406	ATP8A1	c1_8,c1_73,c1_285,c1_487	no	neg HbA1c, pos ins	NA	NA	NA	NA	up
1632	ENSG00000070831	CDC42	c1_9,c1_90,c1_305,c1_495	no	NA	NA	NA	NA	NA	down
1633	ENSG00000130723	PRRC2B	c1_2,c1_21,c1_154,c1_413,c1_571	no	NA	NA	NA	NA	NA	not de
1634	ENSG00000134250	NOTCH2	c1_10,c1_98	no	NA	NA	NA	NA	NA	not de
1635	ENSG00000198755	RPL10A	c1_2,c1_16,c1_134,c1_388	no	NA	NA	NA	NA	NA	not de
1636	ENSG00000174599	TRAM1L1	c1_7,c1_36	no	NA	NA	NA	NA	NA	not de
1637	ENSG00000153551	CMTM7	c1_2,c1_16,c1_135,c1_393	no	NA	NA	NA	NA	NA	not de
1638	ENSG00000120438	TCP1	c1_7,c1_32,c1_191	no	NA	NA	NA	NA	NA	down
1639	ENSG00000154265	ABCA5	c1_8,c1_68,c1_281	no	NA	NA	NA	yes	NA	not de
1640	ENSG00000112655	PTK7	c1_2,c1_18,c1_141,c1_401	no	NA	NA	yes	NA	NA	up
1641	ENSG00000164323	CFAP97	c1_7,c1_33,c1_196,c1_441	no	NA	NA	NA	NA	NA	not de
1642	ENSG00000095139	ARCN1	c1_7,c1_42,c1_240	no	NA	NA	NA	NA	NA	not de
1643	ENSG00000151240	DIP2C	c1_2,c1_28,c1_182	no	NA	NA	NA	NA	NA	not de
1644	ENSG00000116141	MARK1	c1_8,c1_78	no	NA	NA	NA	NA	NA	up
1645	ENSG00000116095	PLEKHA3	c1_7,c1_38,c1_220	no	NA	NA	NA	NA	NA	up
1646	ENSG00000100726	TELO2	c1_2,c1_15,c1_118,c1_358	no	NA	NA	NA	NA	NA	not de
1647	ENSG00000115661	STK16	c1_2,c1_15,c1_126,c1_380,c1_545	no	NA	NA	NA	NA	NA	down
1648	ENSG00000099812	MISP	c1_2,c1_16,c1_135,c1_393	no	NA	NA	NA	NA	NA	up
1649	ENSG00000164976	MYORG	c1_10,c1_100,c1_315	no	NA	NA	NA	NA	NA	up
1650	ENSG00000127666	TICAM1	c1_2,c1_15,c1_118,c1_360	no	NA	NA	NA	NA	NA	not de
1651	ENSG00000236439	NA	c1_2,c1_22,c1_157	no	NA	NA	NA	NA	NA	not de
1652	ENSG00000148297	MED22	c1_2,c1_27,c1_177,c1_423	no	NA	NA	NA	NA	NA	not de
1653	ENSG00000124216	SNAI1	c1_2,c1_23,c1_159	no	NA	TF	NA	NA	NA	down
1654	ENSG00000145945	FAM50B	c1_2,c1_15,c1_119	no	NA	NA	NA	NA	NA	not de
1655	ENSG00000171163	ZNF692	c1_11,c1_111,c1_345,c1_511,c1_604	no	NA	TF	NA	NA	NA	not de
1656	ENSG00000122692	SMU1	c1_7,c1_46	no	NA	NA	NA	NA	NA	not de
1657	ENSG00000119596	YLPM1	c1_7,c1_47,c1_252,c1_480	no	NA	NA	NA	NA	NA	not de
1658	ENSG00000126351	THRA	c1_8,c1_70	no	neg HbA1c, pos ins	TF	NA	NA	NA	up
1659	ENSG00000204052	LRRC73	c1_2,c1_16,c1_134,c1_384,c1_553	no	NA	NA	NA	NA	NA	not de
1660	ENSG00000220842	RPL21P16	c1_7,c1_40,c1_233	no	NA	NA	NA	NA	NA	not de
1661	ENSG00000224631	RPS27AP16	c1_2,c1_22,c1_157	no	NA	NA	NA	NA	NA	not de
1662	ENSG00000088256	GNA11	c1_4	no	NA	NA	NA	NA	NA	up
1663	ENSG00000162430	SELENON	c1_2,c1_27,c1_179	no	NA	NA	NA	NA	NA	up
1664	ENSG00000103490	PYCARD	c1_2,c1_15,c1_118,c1_359	no	NA	NA	NA	NA	NA	not de
1665	ENSG00000112759	SLC29A1	c1_2,c1_21,c1_155	no	neg HbA1c, pos ins	NA	NA	yes	NA	not de
1666	ENSG00000113758	DBN1	c1_2,c1_20,c1_147	no	NA	NA	NA	NA	NA	not de
1667	ENSG00000108671	PSMD11	c1_7,c1_37,c1_215,c1_448	no	NA	NA	NA	NA	NA	not de
1668	ENSG00000064666	CNN2	c1_2,c1_20,c1_150	no	NA	NA	NA	NA	NA	down
1669	ENSG00000147724	FAM135B	c1_8,c1_59,c1_266	no	NA	NA	NA	NA	NA	down
1670	ENSG00000080371	RAB21	c1_7,c1_39,c1_221	no	NA	NA	NA	NA	NA	up
1671	ENSG00000172197	MBOAT1	c1_10,c1_100,c1_317,c1_499	no	NA	NA	NA	NA	NA	not de
1672	ENSG00000163362	INAVA	c1_10,c1_102,c1_326	no	NA	NA	NA	NA	NA	not de
1673	ENSG00000166257	SCN3B	c1_8,c1_63,c1_271	no	NA	NA	NA	yes	NA	not de
1674	ENSG00000101104	PABPC1L	c1_11,c1_111,c1_339,c1_507,c1_601	no	NA	NA	NA	NA	NA	not de
1675	ENSG00000082153	BZW1	c1_7,c1_45,c1_249	no	NA	NA	NA	NA	NA	not de
1676	ENSG00000166272	WBP1L	c1_2,c1_20,c1_148	no	NA	NA	NA	NA	NA	down
1677	ENSG00000028839	TBPL1	c1_7,c1_35,c1_208	no	NA	TF	NA	NA	NA	not de
1678	ENSG00000088826	SMOX	c1_2,c1_16,c1_135,c1_393	no	pos HbA1c, neg ins	NA	yes	NA	NA	not de
1679	ENSG00000165506	DNAAF2	c1_7,c1_40,c1_231,c1_456,c1_584	no	NA	NA	NA	NA	NA	not de
1680	ENSG00000122873	CISD1	c1_7,c1_38,c1_220	no	NA	NA	NA	NA	NA	up
1681	ENSG00000136280	CCM2	c1_2,c1_21,c1_155	no	NA	NA	NA	NA	NA	not de
1682	ENSG00000130956	HABP4	c1_8,c1_60	no	neg HbA1c, pos ins	NA	NA	NA	NA	not de
1683	ENSG00000057757	PITHD1	c1_8,c1_78	no	NA	NA	NA	NA	NA	not de
1684	ENSG00000145817	YIPF5	c1_9,c1_89,c1_301	no	NA	NA	NA	NA	NA	down
1685	ENSG00000021776	AQR	c1_12,c1_114,c1_353	no	NA	NA	NA	NA	NA	not de
1686	ENSG00000027001	MIPEP	c1_2,c1_22,c1_158	no	NA	NA	yes	NA	NA	not de
1687	ENSG00000125814	NAPB	c1_8,c1_66	no	NA	NA	NA	NA	NA	not de
1688	ENSG00000101191	DIDO1	c1_2,c1_26,c1_175	no	NA	NA	NA	NA	NA	not de
1689	ENSG00000163875	MEAF6	c1_7,c1_42,c1_241	no	NA	NA	NA	NA	NA	up
1690	ENSG00000091972	CD200	c1_8,c1_55	no	neg HbA1c, pos ins	NA	NA	NA	NA	not de
1691	ENSG00000112658	SRF	c1_2,c1_26,c1_174,c1_421,c1_576	no	NA	TF	NA	NA	NA	not de
1692	ENSG00000067533	RRP15	c1_7,c1_40,c1_231,c1_456,c1_584	no	NA	NA	NA	NA	NA	not de
1693	ENSG00000092847	AGO1	c1_12,c1_113,c1_349,c1_516	no	NA	NA	NA	NA	NA	not de
1694	ENSG00000224032	EPB41L4A-AS1	c1_9,c1_89,c1_301	no	NA	NA	NA	NA	NA	not de
1695	ENSG00000156639	ZFAND3	c1_7,c1_35,c1_211,c1_443	no	NA	NA	NA	NA	NA	not de
1696	ENSG00000090581	GNPTG	c1_2,c1_21,c1_156	no	NA	NA	NA	NA	NA	up
1697	ENSG00000070182	SPTB	c1_2,c1_28,c1_180,c1_428	no	neg HbA1c, pos ins	NA	NA	NA	NA	not de
1698	ENSG00000115053	NCL	c1_7,c1_43,c1_245,c1_475	no	NA	NA	NA	NA	NA	not de
1699	ENSG00000146151	HMGCLL1	c1_8,c1_57,c1_262	no	NA	NA	NA	NA	NA	up
1700	ENSG00000153187	HNRNPU	c1_7,c1_39,c1_225	no	NA	NA	NA	NA	NA	up
1701	ENSG00000149930	TAOK2	c1_2,c1_21,c1_154,c1_413,c1_571	c1_571	NA	NA	NA	NA	NA	not de
1702	ENSG00000197358	BNIP3P1	c1_7,c1_44,c1_248	no	NA	NA	NA	NA	NA	not de
1703	ENSG00000082516	GEMIN5	c1_12,c1_114,c1_353	no	NA	NA	NA	NA	NA	down
1704	ENSG00000033050	ABCF2	c1_7,c1_43,c1_243,c1_472	no	NA	NA	NA	yes	NA	not de
1705	ENSG00000132640	BTBD3	c1_8,c1_66	no	NA	NA	NA	NA	NA	up
1706	ENSG00000163412	EIF4E3	c1_8,c1_67,c1_278	no	NA	NA	NA	NA	NA	up
1707	ENSG00000136522	MRPL47	c1_7,c1_37,c1_214	no	NA	NA	NA	NA	NA	not de
1708	ENSG00000149639	SOGA1	c1_12,c1_115,c1_355	no	NA	NA	NA	NA	NA	not de
1709	ENSG00000065613	SLK	c1_7,c1_39,c1_224	no	NA	NA	NA	NA	NA	up
1710	ENSG00000113811	SELENOK	c1_2,c1_15,c1_128	no	NA	NA	NA	NA	NA	not de
1711	ENSG00000142534	RPS11	c1_2,c1_15,c1_128	no	NA	NA	NA	NA	NA	down
1712	ENSG00000119669	IRF2BPL	c1_2,c1_15,c1_123	no	neg HbA1c, pos ins	NA	NA	NA	NA	not de
1713	ENSG00000184113	CLDN5	c1_2,c1_16,c1_134,c1_383,c1_548	no	NA	NA	NA	NA	NA	down
1714	ENSG00000073905	VDAC1P1	c1_7,c1_38,c1_219	no	NA	NA	NA	NA	NA	not de
1715	ENSG00000060688	SNRNP40	c1_7,c1_37,c1_214	no	NA	NA	NA	NA	NA	down
1716	ENSG00000062650	WAPL	c1_7,c1_39,c1_225	no	NA	NA	NA	NA	NA	not de
1717	ENSG00000047365	ARAP2	c1_10,c1_101,c1_321	no	NA	NA	NA	NA	NA	not de
1718	ENSG00000100095	SEZ6L	c1_8,c1_69,c1_283	no	NA	NA	NA	NA	NA	not de
1719	ENSG00000072849	DERL2	c1_7,c1_40,c1_232,c1_461	no	NA	NA	NA	NA	NA	not de
1720	ENSG00000088247	KHSRP	c1_2,c1_15,c1_118,c1_360	no	NA	NA	NA	NA	NA	not de
1721	ENSG00000107331	ABCA2	c1_12,c1_115,c1_356	no	neg HbA1c, pos ins	NA	NA	yes	NA	not de
1722	ENSG00000168303	MPLKIP	c1_2,c1_24,c1_164	no	NA	NA	NA	NA	NA	not de
1723	ENSG00000164484	TMEM200A	c1_8,c1_66	no	NA	NA	NA	NA	NA	not de
1724	ENSG00000162374	ELAVL4	c1_8,c1_62	no	neg HbA1c, pos ins	NA	NA	NA	NA	up
1725	ENSG00000126749	NA	c1_7,c1_37,c1_214,c1_447	no	NA	NA	NA	NA	NA	not de
1726	ENSG00000174695	TMEM167A	c1_7,c1_44,c1_247	no	NA	NA	NA	NA	NA	not de
1727	ENSG00000162073	PAQR4	c1_2,c1_17,c1_136	no	NA	NA	NA	NA	NA	not de
1728	ENSG00000121068	TBX2	c1_2,c1_23,c1_159	no	NA	TF	NA	NA	NA	not de
1729	ENSG00000133250	ZNF414	c1_2,c1_15,c1_118,c1_358	no	NA	TF	NA	NA	NA	up
1730	ENSG00000205560	CPT1B	c1_11,c1_111,c1_345,c1_512	no	NA	NA	yes	NA	NA	up
1731	ENSG00000128245	YWHAH	c1_7,c1_41,c1_237,c1_465	no	NA	NA	NA	NA	NA	up
1732	ENSG00000006062	MAP3K14	c1_2,c1_15,c1_118,c1_359	no	NA	NA	yes	NA	NA	not de
1733	ENSG00000066777	ARFGEF1	c1_12,c1_113,c1_350,c1_522,c1_610	no	NA	NA	NA	NA	NA	not de
1734	ENSG00000234009	RPL5P34	c1_2,c1_22,c1_157	no	NA	NA	NA	NA	NA	not de
1735	ENSG00000083067	TRPM3	c1_8,c1_65,c1_276	no	NA	NA	NA	yes	NA	not de
1736	ENSG00000105137	SYDE1	c1_2,c1_18,c1_141,c1_401	no	NA	NA	NA	NA	NA	not de
1737	ENSG00000163435	ELF3	c1_2,c1_17,c1_137,c1_395,c1_560	no	NA	TF	NA	NA	NA	down
1738	ENSG00000147416	ATP6V1B2	c1_8,c1_78	no	neg HbA1c, pos ins	NA	yes	NA	NA	not de
1739	ENSG00000172348	RCAN2	c1_8,c1_66	no	NA	NA	NA	NA	NA	up
1740	ENSG00000204650	LINC02210	c1_9,c1_92,c1_306	no	NA	NA	NA	NA	NA	not de
1741	ENSG00000109832	DDX25	c1_8,c1_57	no	NA	NA	NA	NA	NA	not de
1742	ENSG00000161940	BCL6B	c1_2,c1_23,c1_160,c1_415	no	NA	TF	NA	NA	NA	not de
1743	ENSG00000121073	SLC35B1	c1_7,c1_40,c1_232,c1_461	no	NA	NA	NA	yes	NA	not de
1744	ENSG00000130589	HELZ2	c1_2,c1_15,c1_125,c1_376	no	NA	NA	NA	NA	NA	not de
1745	ENSG00000260260	SNHG19	c1_7,c1_35,c1_210	no	NA	NA	NA	NA	NA	not de
1746	ENSG00000115884	SDC1	c1_2,c1_16,c1_135,c1_393	no	NA	NA	NA	NA	NA	not de
1747	ENSG00000042286	AIFM2	c1_2,c1_26,c1_174,c1_421,c1_577,c1_628	no	NA	NA	NA	NA	NA	not de
1748	ENSG00000136720	HS6ST1	c1_2,c1_21,c1_156	no	NA	NA	yes	NA	NA	not de
1749	ENSG00000188488	SERPINA5	c1_10,c1_99	c1_99	NA	NA	NA	NA	NA	down
1750	ENSG00000124198	ARFGEF2	c1_7,c1_47,c1_251,c1_478	no	NA	NA	NA	NA	NA	not de
1751	ENSG00000125977	EIF2S2	c1_7,c1_32,c1_191	no	NA	NA	NA	NA	NA	not de
1752	ENSG00000141582	CBX4	c1_2,c1_15,c1_119	no	NA	NA	NA	NA	NA	not de
1753	ENSG00000074696	HACD3	c1_8,c1_73,c1_285,c1_486	no	NA	NA	yes	NA	NA	down
1754	ENSG00000166313	APBB1	c1_2,c1_21,c1_152,c1_410	no	NA	NA	NA	NA	NA	up
1755	ENSG00000168002	POLR2G	c1_9,c1_90,c1_305,c1_495	no	NA	NA	NA	NA	NA	not de
1756	ENSG00000115457	IGFBP2	c1_2,c1_16,c1_134,c1_385,c1_555,c1_620	no	NA	NA	NA	NA	NA	not de
1757	ENSG00000070423	RNF126	c1_2,c1_16,c1_134,c1_383,c1_548	no	NA	NA	NA	NA	NA	not de
1758	ENSG00000144401	METTL21A	c1_7,c1_40,c1_233	no	NA	NA	NA	NA	NA	not de
1759	ENSG00000177370	TIMM22	c1_2,c1_21,c1_155	no	NA	NA	NA	NA	NA	not de
1760	ENSG00000049618	ARID1B	c1_4	no	NA	NA	NA	NA	NA	not de
1761	ENSG00000010310	GIPR	c1_11,c1_111,c1_339,c1_507,c1_601	no	NA	NA	NA	NA	NA	up
1762	ENSG00000175105	ZNF654	c1_7,c1_49	no	NA	TF	NA	NA	NA	not de
1763	ENSG00000138709	LARP1B	c1_7,c1_33,c1_196,c1_441	no	NA	NA	NA	NA	NA	not de
1764	ENSG00000101972	STAG2	c1_7,c1_49	no	NA	NA	NA	NA	NA	not de
1765	ENSG00000145337	PYURF	c1_2,c1_24,c1_164	no	NA	NA	NA	NA	NA	not de
1766	ENSG00000136698	CFC1	c1_8,c1_68,c1_281	no	NA	NA	NA	NA	NA	up
1767	ENSG00000134815	DHX34	c1_2,c1_15,c1_122	no	NA	NA	NA	NA	NA	not de
1768	ENSG00000153814	JAZF1	c1_8,c1_72	no	neg HbA1c, pos ins	TF	NA	NA	NA	up
1769	ENSG00000095397	WHRN	c1_2,c1_15,c1_124,c1_374,c1_538	no	NA	NA	NA	NA	NA	up
1770	ENSG00000091409	ITGA6	c1_10,c1_101,c1_321	no	NA	NA	NA	NA	NA	not de
1771	ENSG00000135966	TGFBRAP1	c1_2,c1_26,c1_175	no	NA	NA	NA	NA	NA	up
1772	ENSG00000115020	PIKFYVE	c1_12,c1_113,c1_349,c1_517,c1_606	no	NA	NA	NA	NA	NA	not de
1773	ENSG00000139438	FAM222A	c1_8,c1_60	no	NA	NA	NA	NA	NA	up
1774	ENSG00000113719	ERGIC1	c1_2,c1_17,c1_138	no	NA	NA	NA	NA	NA	down
1775	ENSG00000160888	IER2	c1_2,c1_15,c1_121,c1_369,c1_535	no	NA	NA	NA	NA	NA	up
1776	ENSG00000126261	UBA2	c1_7,c1_41,c1_237,c1_465	no	NA	NA	NA	NA	NA	not de
1777	ENSG00000139874	SSTR1	c1_8,c1_63,c1_271	no	NA	NA	NA	NA	NA	not de
1778	ENSG00000150477	KIAA1328	c1_7,c1_34,c1_204	no	NA	NA	NA	NA	NA	not de
1779	ENSG00000108106	UBE2S	c1_2,c1_15,c1_118,c1_358	no	NA	NA	NA	NA	NA	up
1780	ENSG00000217716	RPS10P3	c1_2,c1_22,c1_157	no	NA	NA	NA	NA	NA	not de
1781	ENSG00000127585	FBXL16	c1_2,c1_21,c1_155	no	NA	NA	NA	NA	NA	not de
1782	ENSG00000115306	SPTBN1	c1_2,c1_20,c1_148	no	NA	NA	NA	NA	NA	not de
1783	ENSG00000153037	SRP19	c1_7,c1_40,c1_233	no	NA	NA	NA	NA	NA	not de
1784	ENSG00000147130	ZMYM3	c1_12,c1_115,c1_355	no	neg HbA1c, pos ins	NA	NA	NA	NA	not de
1785	ENSG00000069345	DNAJA2	c1_7,c1_40,c1_232,c1_461	no	NA	NA	NA	NA	NA	down
1786	ENSG00000077942	FBLN1	c1_2,c1_25,c1_171	no	NA	NA	NA	NA	NA	not de
1787	ENSG00000167306	MYO5B	c1_10,c1_102,c1_326	no	NA	NA	NA	NA	NA	not de
1788	ENSG00000006740	ARHGAP44	c1_8,c1_60	no	neg HbA1c, pos ins	NA	NA	NA	NA	not de
1789	ENSG00000100167	SEPT3	c1_8,c1_60	no	NA	NA	NA	NA	NA	not de
1790	ENSG00000119888	EPCAM	c1_7,c1_40,c1_231,c1_456,c1_584	no	NA	NA	NA	NA	NA	not de
1791	ENSG00000024048	UBR2	c1_12,c1_113,c1_350,c1_523	no	NA	NA	NA	NA	NA	not de
1792	ENSG00000119139	TJP2	c1_2,c1_17,c1_136	no	NA	NA	NA	NA	NA	up
1793	ENSG00000169057	MECP2	c1_2,c1_15,c1_118,c1_360	no	NA	TF	NA	NA	NA	not de
1794	ENSG00000139645	ANKRD52	c1_2,c1_27,c1_178,c1_425,c1_580	no	NA	NA	NA	NA	NA	not de
1795	ENSG00000044090	CUL7	c1_12,c1_115,c1_355	no	NA	NA	NA	NA	NA	not de
1796	ENSG00000131797	CLUHP3	c1_11,c1_111,c1_345,c1_511,c1_604	no	NA	NA	NA	NA	NA	not de
1797	ENSG00000011007	ELOA	c1_7,c1_43,c1_243,c1_473	no	NA	NA	NA	NA	NA	not de
1798	ENSG00000159166	LAD1	c1_10,c1_102,c1_326	no	NA	NA	NA	NA	NA	down
1799	ENSG00000178171	AMER3	c1_8,c1_60	no	NA	NA	NA	NA	NA	not de
1800	ENSG00000095777	MYO3A	c1_8,c1_63,c1_272	no	NA	NA	NA	NA	NA	down
1801	ENSG00000162738	VANGL2	c1_10,c1_99	no	NA	NA	NA	NA	NA	not de
1802	ENSG00000180035	ZNF48	c1_2,c1_15,c1_118,c1_360	no	NA	TF	NA	NA	NA	not de
1803	ENSG00000068028	RASSF1	c1_2,c1_15,c1_118,c1_360	no	NA	NA	NA	NA	NA	down
1804	ENSG00000116221	MRPL37	c1_2,c1_16,c1_135,c1_393	no	NA	NA	NA	NA	NA	down
1805	ENSG00000123213	NLN	c1_10,c1_101,c1_321	no	NA	NA	yes	NA	NA	not de
1806	ENSG00000164151	ICE1	c1_7,c1_39,c1_222,c1_454	no	NA	NA	NA	NA	NA	not de
1807	ENSG00000167566	NCKAP5L	c1_2,c1_15,c1_125,c1_376	no	NA	NA	NA	NA	NA	not de
1808	ENSG00000131236	CAP1	c1_9,c1_90,c1_305,c1_495	no	NA	NA	NA	NA	NA	down
1809	ENSG00000104859	CLASRP	c1_11,c1_111,c1_345	no	NA	NA	NA	NA	NA	up
1810	ENSG00000147955	SIGMAR1	c1_2,c1_15,c1_122,c1_373	no	NA	NA	NA	NA	NA	not de
1811	ENSG00000225259	ST13P6	c1_7,c1_44,c1_248	no	NA	NA	NA	NA	NA	not de
1812	ENSG00000139209	SLC38A4	c1_8,c1_53	no	NA	NA	NA	yes	NA	not de
1813	ENSG00000231991	ANXA2P2	c1_2,c1_22,c1_157	no	NA	NA	NA	NA	NA	not de
1814	ENSG00000110321	EIF4G2	c1_7,c1_33,c1_196,c1_442	no	NA	NA	NA	NA	NA	not de
1815	ENSG00000186010	NDUFA13	c1_2,c1_15,c1_126,c1_380,c1_545	no	NA	NA	NA	NA	NA	not de
1816	ENSG00000058262	SEC61A1	c1_2,c1_26,c1_174,c1_422,c1_578	no	NA	NA	NA	NA	NA	up
1817	ENSG00000204253	HNRNPCP2	c1_7,c1_38,c1_219	no	NA	NA	NA	NA	NA	down
1818	ENSG00000160213	CSTB	c1_2,c1_24,c1_164	no	NA	NA	NA	NA	NA	up
1819	ENSG00000163623	NKX6-1	c1_2,c1_21,c1_155	no	neg HbA1c, pos ins	TF	NA	NA	NA	not de
1820	ENSG00000082996	RNF13	c1_7,c1_40	no	NA	NA	NA	NA	NA	not de
1821	ENSG00000003756	RBM5	c1_11,c1_111,c1_339,c1_507,c1_602	c1_602	NA	NA	NA	NA	NA	not de
1822	ENSG00000197006	METTL9	c1_7,c1_40,c1_232,c1_461	no	NA	NA	NA	NA	NA	up
1823	ENSG00000009950	MLXIPL	c1_11,c1_111,c1_341,c1_510	no	NA	TF	NA	NA	NA	not de
1824	ENSG00000107882	SUFU	c1_2,c1_27,c1_179	no	NA	NA	NA	NA	NA	up
1825	ENSG00000159239	NA	c1_2,c1_21,c1_155	no	NA	NA	NA	NA	NA	not de
1826	ENSG00000134138	MEIS2	c1_8,c1_55	no	NA	TF	NA	NA	NA	not de
1827	ENSG00000099308	MAST3	c1_2,c1_27,c1_177,c1_424	no	NA	NA	NA	NA	NA	not de
1828	ENSG00000125170	DOK4	c1_2,c1_20,c1_148	no	NA	NA	NA	NA	NA	not de
1829	ENSG00000106266	SNX8	c1_2,c1_16,c1_134,c1_383,c1_548	no	NA	NA	NA	NA	NA	not de
1830	ENSG00000149782	PLCB3	c1_2,c1_20,c1_148	no	NA	NA	yes	NA	NA	not de
1831	ENSG00000124496	TRERF1	c1_2,c1_28,c1_182	no	NA	TF	NA	NA	NA	not de
1832	ENSG00000147164	SNX12	c1_9,c1_89,c1_301,c1_491,c1_596	no	NA	NA	NA	NA	NA	not de
1833	ENSG00000171345	KRT19	c1_10,c1_102,c1_326	no	NA	NA	NA	NA	NA	not de
1834	ENSG00000244115	DNAJC25-GNG10	c1_2,c1_24,c1_164	no	NA	NA	NA	NA	NA	not de
1835	ENSG00000196924	FLNA	c1_2,c1_20,c1_150	no	NA	NA	NA	NA	NA	down
1836	ENSG00000133275	CSNK1G2	c1_2,c1_15,c1_123	no	NA	NA	NA	NA	NA	up
1837	ENSG00000112685	EXOC2	c1_8,c1_72	no	neg HbA1c, pos ins	NA	NA	NA	NA	down
1838	ENSG00000227671	NA	c1_11,c1_111,c1_339,c1_507,c1_601	no	NA	NA	NA	NA	NA	not de
1839	ENSG00000165821	SALL2	c1_8,c1_60	no	neg HbA1c, pos ins	TF	NA	NA	NA	not de
1840	ENSG00000117643	MAN1C1	c1_2,c1_28,c1_180	no	neg HbA1c, pos ins	NA	NA	NA	NA	not de
1841	ENSG00000112246	SIM1	c1_8,c1_59,c1_266	no	NA	TF	NA	NA	NA	up
1842	ENSG00000101181	MTG2	c1_2,c1_15,c1_118,c1_359	no	NA	NA	NA	NA	NA	not de
1843	ENSG00000149313	AASDHPPT	c1_7,c1_44,c1_247	no	NA	NA	yes	NA	NA	not de
1844	ENSG00000132953	XPO4	c1_7,c1_39,c1_221	no	NA	NA	NA	NA	NA	not de
1845	ENSG00000135506	OS9	c1_9,c1_89,c1_301,c1_491,c1_595,c1_629	no	NA	NA	NA	NA	NA	not de
1846	ENSG00000078142	PIK3C3	c1_7,c1_44,c1_247	no	NA	NA	yes	NA	NA	not de
1847	ENSG00000167491	GATAD2A	c1_2,c1_15,c1_118,c1_360	no	NA	TF	NA	NA	NA	not de
1848	ENSG00000235021	NA	c1_2,c1_14,c1_116	no	NA	NA	NA	NA	NA	not de
1849	ENSG00000137076	TLN1	c1_2,c1_15	no	NA	NA	NA	NA	NA	not de
1850	ENSG00000187118	CMC1	c1_2,c1_16,c1_134,c1_389	no	NA	NA	NA	NA	NA	not de
1851	ENSG00000174233	ADCY6	c1_12,c1_115,c1_357	c1_357	NA	NA	yes	NA	NA	not de
1852	ENSG00000085415	SEH1L	c1_7,c1_32,c1_192,c1_433	no	NA	NA	NA	NA	NA	not de
1853	ENSG00000136436	CALCOCO2	c1_9,c1_89,c1_301	no	neg HbA1c, pos ins	NA	NA	NA	NA	down
1854	ENSG00000185290	NUPR2	c1_2,c1_24,c1_164	no	NA	NA	NA	NA	NA	not de
1855	ENSG00000007062	PROM1	c1_10,c1_100,c1_317,c1_499	no	NA	NA	NA	NA	NA	not de
1856	ENSG00000178718	RPP25	c1_2,c1_15,c1_118,c1_361	no	NA	NA	NA	NA	NA	not de
1857	ENSG00000149564	ESAM	c1_2,c1_23,c1_160,c1_415	no	NA	NA	NA	NA	NA	up
1858	ENSG00000132768	DPH2	c1_2,c1_16,c1_135,c1_393	no	NA	NA	NA	NA	NA	down
1859	ENSG00000116237	ICMT	c1_2,c1_26,c1_175	no	NA	NA	yes	NA	NA	not de
1860	ENSG00000165633	VSTM4	c1_2,c1_18,c1_143,c1_404,c1_566	c1_566	NA	NA	NA	NA	NA	not de
1861	ENSG00000230979	NA	c1_2,c1_16,c1_134,c1_383,c1_547	no	NA	NA	NA	NA	NA	not de
1862	ENSG00000181830	SLC35C1	c1_2,c1_15,c1_118,c1_360	no	NA	NA	NA	yes	NA	not de
1863	ENSG00000133597	ADCK2	c1_2,c1_24,c1_165,c1_420	no	NA	NA	NA	NA	NA	up
1864	ENSG00000140983	RHOT2	c1_2,c1_15,c1_125,c1_377,c1_542	no	NA	NA	NA	NA	NA	not de
1865	ENSG00000129667	RHBDF2	c1_2,c1_20,c1_148,c1_407	no	NA	NA	NA	NA	NA	not de
1866	ENSG00000115806	GORASP2	c1_7,c1_42,c1_240	no	NA	NA	NA	NA	NA	not de
1867	ENSG00000110400	NECTIN1	c1_2,c1_26,c1_175	no	NA	NA	NA	NA	NA	up
1868	ENSG00000161847	RAVER1	c1_2,c1_15,c1_118,c1_359	no	NA	NA	NA	NA	NA	not de
1869	ENSG00000204103	MAFB	c1_8,c1_55	no	neg HbA1c, pos ins	TF	NA	NA	NA	up
1870	ENSG00000104856	RELB	c1_2,c1_16,c1_135,c1_393	no	NA	TF	NA	NA	NA	not de
1871	ENSG00000124380	SNRNP27	c1_2,c1_16,c1_134,c1_390	no	NA	NA	NA	NA	NA	not de
1872	ENSG00000096433	ITPR3	c1_2,c1_27,c1_178,c1_426	no	NA	NA	NA	yes	NA	not de
1873	ENSG00000110013	SIAE	c1_9,c1_89,c1_302	no	NA	NA	NA	NA	NA	not de
1874	ENSG00000160216	AGPAT3	c1_2,c1_20,c1_148	no	NA	NA	yes	NA	NA	up
1875	ENSG00000010295	IFFO1	c1_2,c1_15,c1_132	c1_132	NA	NA	NA	NA	NA	up
1876	ENSG00000100665	SERPINA4	c1_2,c1_17,c1_137,c1_395,c1_560	no	NA	NA	NA	NA	NA	not de
1877	ENSG00000240914	RPL15P2	c1_2,c1_22,c1_157	no	NA	NA	NA	NA	NA	not de
1878	ENSG00000132294	EFR3A	c1_2,c1_29,c1_184	c1_184	neg HbA1c, pos ins	NA	NA	NA	NA	up
1879	ENSG00000132670	PTPRA	c1_8,c1_79,c1_291	c1_291	NA	NA	NA	NA	NA	up
1880	ENSG00000116209	TMEM59	c1_2,c1_24,c1_164	no	NA	NA	NA	NA	NA	not de
1881	ENSG00000224090	NA	c1_8,c1_55	no	NA	NA	NA	NA	NA	not de
1882	ENSG00000130764	LRRC47	c1_2,c1_26,c1_174,c1_422,c1_578	no	NA	NA	NA	NA	NA	up
1883	ENSG00000087077	TRIP6	c1_2,c1_17,c1_136	no	NA	NA	NA	NA	NA	not de
1884	ENSG00000005001	PRSS22	c1_2,c1_17,c1_136	no	NA	NA	NA	NA	NA	not de
1885	ENSG00000163956	LRPAP1	c1_2,c1_21,c1_153,c1_411	no	NA	NA	NA	NA	NA	up
1886	ENSG00000146830	GIGYF1	c1_11,c1_111,c1_345,c1_513	c1_513	NA	NA	NA	NA	NA	not de
1887	ENSG00000051620	HEBP2	c1_7,c1_40,c1_231,c1_456	no	NA	NA	NA	NA	NA	up
1888	ENSG00000101343	CRNKL1	c1_7,c1_38,c1_219	no	NA	NA	NA	NA	NA	not de
1889	ENSG00000160050	CCDC28B	c1_2,c1_16,c1_134,c1_387	no	NA	NA	NA	NA	NA	not de
1890	ENSG00000176994	SMCR8	c1_7,c1_48,c1_253	no	NA	NA	NA	NA	NA	not de
1891	ENSG00000134970	TMED7	c1_7,c1_41,c1_237,c1_466	no	NA	NA	NA	NA	NA	not de
1892	ENSG00000134954	ETS1	c1_2,c1_23,c1_160,c1_416,c1_573,c1_625	no	NA	TF	NA	NA	NA	not de
1893	ENSG00000204982	PRSS3P4	c1_3	no	NA	NA	NA	NA	NA	not de
1894	ENSG00000182004	SNRPE	c1_7,c1_40,c1_231,c1_456,c1_584	no	NA	NA	NA	NA	NA	not de
1895	ENSG00000136213	CHST12	c1_2,c1_16,c1_134,c1_387	no	NA	NA	yes	NA	NA	not de
1896	ENSG00000172379	ARNT2	c1_8,c1_59,c1_265	no	NA	TF	NA	NA	NA	not de
1897	ENSG00000101146	RAE1	c1_7,c1_41,c1_238	no	NA	NA	NA	NA	NA	not de
1898	ENSG00000105849	TWISTNB	c1_7,c1_41,c1_237,c1_465	no	NA	NA	NA	NA	NA	not de
1899	ENSG00000107758	PPP3CB	c1_8,c1_63,c1_271	no	NA	NA	yes	NA	NA	not de
1900	ENSG00000267228	NA	c1_2,c1_24,c1_166	no	NA	NA	NA	NA	NA	not de
1901	ENSG00000016082	ISL1	c1_8,c1_54,c1_260	no	NA	TF	NA	NA	NA	not de
1902	ENSG00000109099	PMP22	c1_2,c1_18,c1_144	no	NA	NA	NA	NA	NA	not de
1903	ENSG00000101290	CDS2	c1_8,c1_67,c1_278	no	NA	NA	yes	NA	NA	up
1904	ENSG00000057608	GDI2	c1_7,c1_32,c1_192,c1_432	no	NA	NA	NA	NA	NA	down
1905	ENSG00000110057	UNC93B1	c1_2,c1_16,c1_135,c1_393	no	NA	NA	NA	NA	NA	not de
1906	ENSG00000144674	GOLGA4	c1_12,c1_113,c1_350,c1_522,c1_610	no	NA	NA	NA	NA	NA	not de
1907	ENSG00000167705	RILP	c1_2,c1_20,c1_147	no	NA	NA	NA	NA	NA	not de
1908	ENSG00000139718	SETD1B	c1_2,c1_15,c1_118,c1_359	no	NA	NA	NA	NA	NA	not de
1909	ENSG00000066697	MSANTD3	c1_2,c1_26,c1_174,c1_421,c1_577,c1_627	no	NA	TF	NA	NA	NA	up
1910	ENSG00000149177	PTPRJ	c1_8,c1_74	no	neg HbA1c, pos ins	NA	NA	NA	NA	up
1911	ENSG00000162517	PEF1	c1_2,c1_15,c1_130	no	NA	NA	NA	NA	NA	not de
1912	ENSG00000055609	KMT2C	c1_7,c1_47,c1_252	no	NA	NA	NA	NA	NA	up
1913	ENSG00000143457	GOLPH3L	c1_9,c1_89,c1_301	no	NA	NA	NA	NA	NA	not de
1914	ENSG00000210184	MT-TS2	c1_9,c1_89,c1_301	no	NA	NA	NA	NA	NA	not de
1915	ENSG00000264058	NA	c1_2,c1_24,c1_166	no	NA	NA	NA	NA	NA	not de
1916	ENSG00000143196	DPT	c1_2,c1_25,c1_171	no	NA	NA	NA	NA	NA	not de
1917	ENSG00000112249	ASCC3	c1_12,c1_114,c1_353	no	NA	NA	NA	NA	NA	not de
1918	ENSG00000124429	POF1B	c1_10,c1_103,c1_328	no	NA	NA	NA	NA	NA	not de
1919	ENSG00000123200	ZC3H13	c1_7,c1_47,c1_251,c1_476	no	NA	NA	NA	NA	NA	not de
1920	ENSG00000069122	ADGRF5	c1_2,c1_23,c1_160,c1_416,c1_572,c1_623,c1_636	no	NA	NA	NA	NA	NA	not de
1921	ENSG00000165125	TRPV6	c1_2,c1_17,c1_137,c1_395,c1_560	no	NA	NA	NA	yes	NA	not de
1922	ENSG00000188242	NA	c1_2,c1_15,c1_118,c1_360	no	NA	NA	NA	NA	NA	not de
1923	ENSG00000101150	TPD52L2	c1_2,c1_26,c1_174,c1_422,c1_578	no	NA	NA	NA	NA	NA	down
1924	ENSG00000060709	RIMBP2	c1_8,c1_61,c1_269	no	neg HbA1c, pos ins	NA	NA	NA	NA	not de
1925	ENSG00000084112	SSH1	c1_2,c1_23,c1_161,c1_418	no	NA	NA	NA	NA	NA	up
1926	ENSG00000164951	PDP1	c1_10,c1_100,c1_317,c1_499	no	NA	NA	yes	NA	NA	not de
1927	ENSG00000108100	CCNY	c1_7,c1_35,c1_211,c1_443	no	NA	NA	NA	NA	NA	not de
1928	ENSG00000168071	CCDC88B	c1_2,c1_20,c1_147	no	NA	NA	NA	NA	NA	not de
1929	ENSG00000107829	FBXW4	c1_8,c1_70	no	neg HbA1c, pos ins	NA	NA	NA	NA	not de
1930	ENSG00000123243	ITIH5	c1_10,c1_99	no	NA	NA	NA	NA	NA	not de
1931	ENSG00000170890	PLA2G1B	c1_3	no	NA	NA	yes	NA	NA	not de
1932	ENSG00000184083	FAM120C	c1_8,c1_71	no	NA	NA	NA	NA	NA	not de
1933	ENSG00000147454	SLC25A37	c1_2,c1_17,c1_137,c1_395,c1_560	no	NA	NA	NA	yes	NA	not de
1934	ENSG00000139722	VPS37B	c1_2,c1_16,c1_134,c1_383,c1_548	no	NA	NA	NA	NA	NA	not de
1935	ENSG00000211677	IGLC2	c1_2,c1_15,c1_127	no	NA	NA	NA	NA	NA	not de
1936	ENSG00000012504	NR1H4	c1_10,c1_100,c1_315	no	NA	TF	NA	NA	NA	not de
1937	ENSG00000102109	PCSK1N	c1_2,c1_21,c1_155	no	NA	NA	NA	NA	NA	up
1938	ENSG00000139291	TMEM19	c1_7,c1_44,c1_247	no	NA	NA	NA	NA	NA	up
1939	ENSG00000177971	IMP3	c1_2,c1_15,c1_121,c1_370,c1_536	no	NA	NA	NA	NA	NA	not de
1940	ENSG00000132563	REEP2	c1_8,c1_69,c1_283	no	neg HbA1c, pos ins	NA	NA	NA	NA	up
1941	ENSG00000131979	GCH1	c1_8,c1_68,c1_281	no	NA	NA	yes	NA	NA	not de
1942	ENSG00000101849	TBL1X	c1_2,c1_28,c1_180,c1_428	no	neg HbA1c, pos ins	NA	NA	NA	NA	not de
1943	ENSG00000107290	SETX	c1_12,c1_114,c1_353	no	NA	NA	NA	NA	NA	not de
1944	ENSG00000144711	IQSEC1	c1_2,c1_28,c1_182	no	neg HbA1c, pos ins	NA	NA	NA	NA	not de
1945	ENSG00000105409	ATP1A3	c1_2,c1_21,c1_152,c1_410	no	neg HbA1c, pos ins	NA	yes	NA	NA	not de
1946	ENSG00000116586	LAMTOR2	c1_2,c1_15,c1_126,c1_380,c1_545	no	NA	NA	NA	NA	NA	not de
1947	ENSG00000067369	TP53BP1	c1_8,c1_71	no	neg HbA1c, pos ins	NA	NA	NA	NA	not de
1948	ENSG00000132334	PTPRE	c1_2,c1_23,c1_161,c1_417,c1_574	no	NA	NA	NA	NA	NA	not de
1949	ENSG00000241769	LINC00893	c1_11,c1_111,c1_339,c1_507,c1_601	no	NA	NA	NA	NA	NA	not de
1950	ENSG00000012211	PRICKLE3	c1_2,c1_15,c1_122	no	NA	NA	NA	NA	NA	not de
1951	ENSG00000179958	DCTPP1	c1_2,c1_20	no	NA	NA	yes	NA	NA	down
1952	ENSG00000089248	ERP29	c1_2,c1_21,c1_153,c1_411	no	NA	NA	NA	NA	NA	not de
1953	ENSG00000124126	PREX1	c1_2,c1_28,c1_182	no	NA	NA	NA	NA	NA	up
1954	ENSG00000198804	MT-CO1	c1_9,c1_91	no	NA	NA	NA	NA	NA	not de
1955	ENSG00000021762	OSBPL5	c1_2,c1_20,c1_148	no	NA	NA	NA	NA	NA	not de
1956	ENSG00000107223	EDF1	c1_2,c1_15,c1_120,c1_367	no	NA	NA	NA	NA	NA	not de
1957	ENSG00000134248	LAMTOR5	c1_2,c1_15,c1_128	no	NA	NA	NA	NA	NA	not de
1958	ENSG00000147439	BIN3	c1_9,c1_89,c1_301,c1_491,c1_595,c1_630	no	NA	NA	NA	NA	NA	not de
1959	ENSG00000178104	PDE4DIP	c1_8,c1_80,c1_293	no	NA	NA	NA	NA	NA	up
1960	ENSG00000154640	BTG3	c1_7,c1_42,c1_241,c1_470	no	NA	NA	NA	NA	NA	not de
1961	ENSG00000170632	ARMC10	c1_7,c1_32,c1_193,c1_436	no	NA	NA	NA	NA	NA	not de
1962	ENSG00000156711	MAPK13	c1_2,c1_16,c1_134,c1_385,c1_556	no	NA	NA	yes	NA	NA	up
1963	ENSG00000181991	MRPS11	c1_2,c1_16,c1_134,c1_383,c1_548	no	NA	NA	NA	NA	NA	down
1964	ENSG00000071082	RPL31	c1_9,c1_89,c1_301,c1_491,c1_594	no	NA	NA	NA	NA	NA	down
1965	ENSG00000174151	CYB561D1	c1_2,c1_26,c1_175	no	NA	NA	NA	NA	NA	not de
1966	ENSG00000221978	CCNL2	c1_11,c1_111,c1_345,c1_512	c1_512	NA	NA	NA	NA	NA	not de
1967	ENSG00000114395	CYB561D2	c1_2,c1_16,c1_134,c1_383,c1_548	no	NA	NA	NA	NA	NA	up
1968	ENSG00000166902	MRPL16	c1_5	no	NA	NA	NA	NA	NA	down
1969	ENSG00000102572	STK24	c1_10,c1_108	no	NA	NA	NA	NA	NA	up
1970	ENSG00000149547	EI24	c1_7,c1_33,c1_196,c1_440	no	NA	NA	NA	NA	NA	up
1971	ENSG00000122678	POLM	c1_11,c1_111,c1_345,c1_513	no	NA	NA	NA	NA	NA	not de
1972	ENSG00000119487	MAPKAP1	c1_7,c1_40,c1_232,c1_461	no	NA	NA	NA	NA	NA	not de
1973	ENSG00000088038	CNOT3	c1_2,c1_15,c1_118,c1_359	no	NA	NA	NA	NA	NA	not de
1974	ENSG00000125966	MMP24	c1_2,c1_15,c1_123	no	NA	NA	NA	NA	NA	up
1975	ENSG00000069702	TGFBR3	c1_8,c1_60	no	NA	NA	NA	NA	NA	down
1976	ENSG00000124535	WRNIP1	c1_2,c1_15,c1_123	no	NA	NA	NA	NA	NA	up
1977	ENSG00000154518	ATP5MC3	c1_2,c1_16,c1_134,c1_386,c1_559	no	NA	NA	NA	NA	NA	down
1978	ENSG00000135801	TAF5L	c1_2,c1_23,c1_161,c1_418	no	NA	NA	NA	NA	NA	not de
1979	ENSG00000072506	HSD17B10	c1_2,c1_16,c1_134,c1_390	no	NA	NA	yes	NA	NA	up
1980	ENSG00000141642	ELAC1	c1_7,c1_42,c1_241	no	NA	NA	yes	NA	NA	not de
1981	ENSG00000119314	PTBP3	c1_7,c1_33,c1_197	no	NA	NA	NA	NA	NA	down
1982	ENSG00000182606	TRAK1	c1_8,c1_70	no	NA	NA	NA	NA	NA	up
1983	ENSG00000143183	TMCO1	c1_9,c1_90,c1_305,c1_495	no	NA	NA	NA	NA	NA	not de
1984	ENSG00000197362	ZNF786	c1_2,c1_27,c1_177,c1_423	no	NA	TF	NA	NA	NA	not de
1985	ENSG00000099869	IGF2-AS	c1_2,c1_21,c1_155	no	NA	NA	NA	NA	NA	not de
1986	ENSG00000110811	P3H3	c1_2,c1_21,c1_154,c1_414	no	NA	NA	yes	NA	NA	not de
1987	ENSG00000237973	MTCO1P12	c1_7,c1_38,c1_218	no	NA	NA	NA	NA	NA	not de
1988	ENSG00000083937	CHMP2B	c1_7,c1_40,c1_231,c1_456,c1_584	no	NA	NA	NA	NA	NA	down
1989	ENSG00000163581	SLC2A2	c1_8,c1_66	no	NA	NA	NA	yes	NA	not de
1990	ENSG00000143947	RPS27A	c1_9,c1_89,c1_301,c1_491,c1_594	no	NA	NA	NA	NA	NA	not de
1991	ENSG00000136717	BIN1	c1_2,c1_15,c1_118,c1_359	no	NA	NA	NA	NA	NA	not de
1992	ENSG00000108239	TBC1D12	c1_7,c1_39,c1_224	no	NA	NA	NA	NA	NA	not de
1993	ENSG00000171450	CDK5R2	c1_8,c1_60	no	NA	NA	NA	NA	NA	up
1994	ENSG00000113504	SLC12A7	c1_2,c1_15,c1_124,c1_375,c1_540	no	NA	NA	NA	yes	NA	not de
1995	ENSG00000141448	GATA6	c1_10,c1_101,c1_322	no	NA	TF	NA	NA	yes	not de
1996	ENSG00000159459	UBR1	c1_12,c1_114,c1_353	no	NA	NA	NA	NA	NA	not de
1997	ENSG00000198730	CTR9	c1_7,c1_33,c1_195	no	NA	NA	NA	NA	NA	not de
1998	ENSG00000219928	NA	c1_2,c1_22,c1_157	no	NA	NA	NA	NA	NA	not de
[truncated: 15,830 more rows]
